# Supplementary material for: A phase 1b randomised clinical trial evaluating BBI-001, a non-absorbed oral therapeutic for the treatment of iron overload
Source: Sci Rep. 2025 May 17;15:17210. doi: 10.1038/s41598-025-01421-4 (PMC12085664; doi:10.1038/s41598-025-01421-4)
Supplement: Supplementary file 3 — Supplementary Material 3 [file 41598_2025_1421_MOESM3_ESM.xlsx]

## Sheet: Table 14.3.4.3.1a
Bond Biosciences Version: Final
BBI001-101 CONFIDENTIAL
Table 14.3.4.3.1a Summary of Chemistry-Part A (Safety Analysis Set)
		C1 Arm 1		C1 Arm 2		C2 Arm 1		C2 Arm 2		C3 Arm 1		C3 Arm 2		Overall
param	STATISTIC	Actual Value	Change from Baseline	Actual Value	Change from Baseline	Actual Value	Change from Baseline	Actual Value	Change from Baseline	Actual Value	Change from Baseline	Actual Value	Change from Baseline	Actual Value	Change from Baseline
Alanine Aminotransferase (U/L)	Baseline [1]
Alanine Aminotransferase (U/L)
Alanine Aminotransferase (U/L)	Placebo
Alanine Aminotransferase (U/L)	n	4	-	4	-	4	-	4	-	4	-	5	-	25	-
Alanine Aminotransferase (U/L)	Mean	11.8	-	14	-	16.8	-	13.3	-	13.5	-	15.8	-	14.2	-
Alanine Aminotransferase (U/L)	SD	3.3	-	2.94	-	6.18	-	4.35	-	5.45	-	6.22	-	4.75	-
Alanine Aminotransferase (U/L)	Median	11.5	-	13.5	-	17	-	12.5	-	12	-	14	-	14	-
Alanine Aminotransferase (U/L)	Minimum	8	-	11	-	9	-	9	-	9	-	10	-	8	-
Alanine Aminotransferase (U/L)	Maximum	16	-	18	-	24	-	19	-	21	-	25	-	25	-
Alanine Aminotransferase (U/L)
Alanine Aminotransferase (U/L)	Normal	4 (100%)		4 (100%)		4 (80.0%)		4 (100%)		4 (80.0%)		5 (100%)		25 (92.6%)
Alanine Aminotransferase (U/L)	Abnormal but not clinically significant	0		0		0		0		0		0		0
Alanine Aminotransferase (U/L)	Clinically significant	0		0		0		0		0		0		0
Alanine Aminotransferase (U/L)
Alanine Aminotransferase (U/L)	Active Arm
Alanine Aminotransferase (U/L)	n	4	-	4	-	5	-	4	-	5	-	4	-	26	-
Alanine Aminotransferase (U/L)	Mean	11.5	-	16.8	-	17	-	15.5	-	15.8	-	17	-	15.7	-
Alanine Aminotransferase (U/L)	SD	3.42	-	8.42	-	6.52	-	2.38	-	8.04	-	7.02	-	6.11	-
Alanine Aminotransferase (U/L)	Median	12	-	14	-	16	-	14.5	-	14	-	17	-	14.5	-
Alanine Aminotransferase (U/L)	Minimum	7	-	10	-	9	-	14	-	9	-	10	-	7	-
Alanine Aminotransferase (U/L)	Maximum	15	-	29	-	27	-	19	-	29	-	24	-	29	-
Alanine Aminotransferase (U/L)
Alanine Aminotransferase (U/L)	Normal	4 (100%)		4 (100%)		5 (100%)		4 (100%)		5 (100%)		4 (80.0%)		26 (96.3%)
Alanine Aminotransferase (U/L)	Abnormal but not clinically significant	0		0		0		0		0		0		0
Alanine Aminotransferase (U/L)	Clinically significant	0		0		0		0		0		0		0
Alanine Aminotransferase (U/L)
Alanine Aminotransferase (U/L)	Day 1/10 Confinement-8
Alanine Aminotransferase (U/L)
Alanine Aminotransferase (U/L)	Placebo
Alanine Aminotransferase (U/L)	n	4	4	4	4	4	4	4	4	4	4	5	5	25	25
Alanine Aminotransferase (U/L)	Mean	10.8	-1	14	0	15	-1.8	13	-0.3	11.8	-1.8	15.8	0	13.5	-0.8
Alanine Aminotransferase (U/L)	SD	4.35	1.41	2.58	1.41	6.06	2.63	3.37	1.26	2.22	3.5	5.02	2.24	4.16	2.13
Alanine Aminotransferase (U/L)	Median	9.5	-1.5	14	-0.5	16	-2.5	13	0	11	-1.5	14	0	13	-1
Alanine Aminotransferase (U/L)	Minimum	7	-2	11	-1	7	-4	9	-2	10	-6	10	-3	7	-6
Alanine Aminotransferase (U/L)	Maximum	17	1	17	2	21	2	17	1	15	2	22	3	22	3
Alanine Aminotransferase (U/L)
Alanine Aminotransferase (U/L)	Normal	4 (100%)		4 (100%)		4 (80.0%)		4 (100%)		4 (80.0%)		5 (100%)		25 (92.6%)
Alanine Aminotransferase (U/L)	Abnormal but not clinically significant	0		0		0		0		0		0		0
Alanine Aminotransferase (U/L)	Clinically significant	0		0		0		0		0		0		0
Alanine Aminotransferase (U/L)
Alanine Aminotransferase (U/L)	Active Arm
Alanine Aminotransferase (U/L)	n	4	4	4	4	5	5	4	4	5	5	4	4	26	26
Alanine Aminotransferase (U/L)	Mean	10	-1.5	13.8	-3	15.6	-1.4	13	-2.5	18.2	2.4	18	1	14.9	-0.7
Alanine Aminotransferase (U/L)	SD	2.16	1.29	5.56	3.27	7.13	1.14	5.89	3.87	11.95	4.56	2.31	4.76	6.96	3.67
Alanine Aminotransferase (U/L)	Median	10.5	-1.5	11.5	-3	13	-1	12	-2.5	15	2	18	1	13	-1
Alanine Aminotransferase (U/L)	Minimum	7	-3	10	-7	8	-3	7	-7	9	-2	16	-4	7	-7
Alanine Aminotransferase (U/L)	Maximum	12	0	22	1	27	0	21	2	39	10	20	6	39	10
Alanine Aminotransferase (U/L)
Alanine Aminotransferase (U/L)	Normal	4 (100%)		4 (100%)		5 (100%)		4 (100%)		5 (100%)		4 (80.0%)		26 (96.3%)
Alanine Aminotransferase (U/L)	Abnormal but not clinically significant	0		0		0		0		0		0		0
Alanine Aminotransferase (U/L)	Clinically significant	0		0		0		0		0		0		0
Alanine Aminotransferase (U/L)
Alanine Aminotransferase (U/L)	Day 2/11
Alanine Aminotransferase (U/L)
Alanine Aminotransferase (U/L)	Placebo
Alanine Aminotransferase (U/L)	n	4	4	4	4	4	4	4	4	4	4	5	5	25	25
Alanine Aminotransferase (U/L)	Mean	11.8	0	14	0	14.3	-2.5	12.3	-1	12	-1.5	14.4	-1.4	13.2	-1.1
Alanine Aminotransferase (U/L)	SD	5.74	2.71	1.83	2.45	6.18	1.73	2.99	1.41	3.56	2.08	6.02	0.89	4.4	1.93
Alanine Aminotransferase (U/L)	Median	10	-1	14	0.5	14	-2	12	-0.5	11	-1.5	12	-2	12	-1
Alanine Aminotransferase (U/L)	Minimum	7	-2	12	-3	7	-5	9	-3	9	-4	8	-2	7	-5
Alanine Aminotransferase (U/L)	Maximum	20	4	16	2	22	-1	16	0	17	1	23	0	23	4
Alanine Aminotransferase (U/L)
Alanine Aminotransferase (U/L)	Normal	4 (100%)		4 (100%)		4 (80.0%)		4 (100%)		4 (80.0%)		5 (100%)		25 (92.6%)
Alanine Aminotransferase (U/L)	Abnormal but not clinically significant	0		0		0		0		0		0		0
Alanine Aminotransferase (U/L)	Clinically significant	0		0		0		0		0		0		0
Alanine Aminotransferase (U/L)
Alanine Aminotransferase (U/L)	Active Arm
Alanine Aminotransferase (U/L)	n	4	4	4	4	5	5	4	4	5	5	4	4	26	26
Alanine Aminotransferase (U/L)	Mean	10.5	-1	14	-2.8	16.8	-0.2	12.8	-2.8	23	7.2	16.3	-0.8	15.9	0.2
Alanine Aminotransferase (U/L)	SD	3.11	1.83	5.94	3.1	7.6	2.28	5.12	3.3	23.67	16.16	4.11	3.3	11.25	7.73
Alanine Aminotransferase (U/L)	Median	10.5	-1	12.5	-2	17	-1	11.5	-2.5	15	0	17	-1	13	-1
Alanine Aminotransferase (U/L)	Minimum	7	-3	9	-7	8	-3	8	-7	9	-2	11	-4	7	-7
Alanine Aminotransferase (U/L)	Maximum	14	1	22	0	28	3	20	1	65	36	20	3	65	36
Alanine Aminotransferase (U/L)
Alanine Aminotransferase (U/L)	Normal	4 (100%)		4 (100%)		5 (100%)		4 (100%)		4 (80.0%)		4 (80.0%)		25 (92.6%)
Alanine Aminotransferase (U/L)	Abnormal but not clinically significant	0		0		0		0		1 (20.0%)		0		1 (3.7%)
Alanine Aminotransferase (U/L)	Clinically significant	0		0		0		0		0		0		0
Alanine Aminotransferase (U/L)
Alanine Aminotransferase (U/L)	ETV/EoS
Alanine Aminotransferase (U/L)
Alanine Aminotransferase (U/L)	Placebo
Alanine Aminotransferase (U/L)	n	4	4	0	0	4	4	0	0	4	4	0	0	12	12
Alanine Aminotransferase (U/L)	Mean	11.5	-0.3	NA	NA	13	-3.8	NA	NA	13.8	0.3	NA	NA	12.8	-1.3
Alanine Aminotransferase (U/L)	SD	4.65	1.71	NA	NA	2.94	4.35	NA	NA	2.06	3.86	NA	NA	3.22	3.67
Alanine Aminotransferase (U/L)	Median	10.5	-0.5	NA	NA	13.5	-2.5	NA	NA	14	1	NA	NA	13.5	-0.5
Alanine Aminotransferase (U/L)	Minimum	7	-2	NA	NA	9	-10	NA	NA	11	-5	NA	NA	7	-10
Alanine Aminotransferase (U/L)	Maximum	18	2	NA	NA	16	0	NA	NA	16	4	NA	NA	18	4
Alanine Aminotransferase (U/L)	Normal	4 (100%)		0		4 (80.0%)		0		4 (80.0%)		0		12 (44.4%)
Alanine Aminotransferase (U/L)	Abnormal but not clinically significant	0		0		0		0		0		0		0
Alanine Aminotransferase (U/L)	Clinically significant	0		0		0		0		0		0		0
Alanine Aminotransferase (U/L)
Alanine Aminotransferase (U/L)	Active Arm
Alanine Aminotransferase (U/L)	n	0	0	4	4	0	0	4	4	0	0	4	4	12	12
Alanine Aminotransferase (U/L)	Mean	NA	NA	13	-3.8	NA	NA	18.3	2.8	NA	NA	15.8	-1.3	15.7	-0.8
Alanine Aminotransferase (U/L)	SD	NA	NA	3.37	7.97	NA	NA	9.32	7.14	NA	NA	4.57	4.35	6.12	6.65
Alanine Aminotransferase (U/L)	Median	NA	NA	14.5	-3	NA	NA	14.5	0.5	NA	NA	15	-0.5	15	-1
Alanine Aminotransferase (U/L)	Minimum	NA	NA	8	-14	NA	NA	12	-3	NA	NA	11	-7	8	-14
Alanine Aminotransferase (U/L)	Maximum	NA	NA	15	5	NA	NA	32	13	NA	NA	22	3	32	13
Alanine Aminotransferase (U/L)
Alanine Aminotransferase (U/L)	Normal	0		4 (100%)		0		4 (100%)		0		4 (80.0%)		12 (44.4%)
Alanine Aminotransferase (U/L)	Abnormal but not clinically significant	0		0		0		0		0		0		0
Alanine Aminotransferase (U/L)	Clinically significant	0		0		0		0		0		0		0
Alanine Aminotransferase (U/L)
Albumin (g/L)	Baseline [1]
Albumin (g/L)
Albumin (g/L)	Placebo
Albumin (g/L)	n	4	-	4	-	4	-	4	-	4	-	5	-	25	-
Albumin (g/L)	Mean	39.8	-	40.3	-	38.3	-	40.3	-	41.5	-	40.2	-	40	-
Albumin (g/L)	SD	4.57	-	2.36	-	3.4	-	1.71	-	2.38	-	2.28	-	2.76	-
Albumin (g/L)	Median	39	-	41	-	37.5	-	40.5	-	42.5	-	41	-	40	-
Albumin (g/L)	Minimum	35	-	37	-	35	-	38	-	38	-	37	-	35	-
Albumin (g/L)	Maximum	46	-	42	-	43	-	42	-	43	-	43	-	46	-
Albumin (g/L)
Albumin (g/L)	Normal	4 (100%)		4 (100%)		4 (80.0%)		4 (100%)		4 (80.0%)		5 (100%)		25 (92.6%)
Albumin (g/L)	Abnormal but not clinically significant	0		0		0		0		0		0		0
Albumin (g/L)	Clinically significant	0		0		0		0		0		0		0
Albumin (g/L)
Albumin (g/L)	Active Arm
Albumin (g/L)	n	4	-	4	-	5	-	4	-	5	-	4	-	26	-
Albumin (g/L)	Mean	38.8	-	38	-	37.6	-	41.3	-	41.4	-	41.3	-	39.7	-
Albumin (g/L)	SD	3.5	-	2.45	-	4.62	-	3.59	-	1.82	-	2.06	-	3.32	-
Albumin (g/L)	Median	38.5	-	38.5	-	38	-	42.5	-	42	-	41.5	-	40	-
Albumin (g/L)	Minimum	35	-	35	-	32	-	36	-	39	-	39	-	32	-
Albumin (g/L)	Maximum	43	-	40	-	43	-	44	-	43	-	43	-	44	-
Albumin (g/L)
Albumin (g/L)	Normal	4 (100%)		4 (100%)		3 (60.0%)		4 (100%)		5 (100%)		4 (80.0%)		24 (88.9%)
Albumin (g/L)	Abnormal but not clinically significant	0		0		2 (40.0%)		0		0		0		2 (7.4%)
Albumin (g/L)	Clinically significant	0		0		0		0		0		0		0
Albumin (g/L)
Albumin (g/L)	Day 1/10 Confinement-8
Albumin (g/L)
Albumin (g/L)	Placebo
Albumin (g/L)	n	4	4	4	4	4	4	4	4	4	4	5	5	25	25
Albumin (g/L)	Mean	34.3	-5.5	36.5	-3.8	36.8	-1.5	37.8	-2.5	36.5	-5	36.6	-3.6	36.4	-3.6
Albumin (g/L)	SD	1.89	2.89	3.7	4.5	2.22	1.29	2.22	2.65	1.29	1.41	1.14	1.82	2.22	2.71
Albumin (g/L)	Median	33.5	-5.5	38	-4	36	-1.5	38	-2	36.5	-5.5	37	-3	37	-3
Albumin (g/L)	Minimum	33	-9	31	-9	35	-3	35	-6	35	-6	35	-6	31	-9
Albumin (g/L)	Maximum	37	-2	39	2	40	0	40	0	38	-3	38	-2	40	2
Albumin (g/L)
Albumin (g/L)	Normal	1 (25.0%)		3 (75.0%)		4 (80.0%)		4 (100%)		4 (80.0%)		5 (100%)		21 (77.8%)
Albumin (g/L)	Abnormal but not clinically significant	3 (75.0%)		1 (25.0%)		0		0		0		0		4 (14.8%)
Albumin (g/L)	Clinically significant	0		0		0		0		0		0		0
Albumin (g/L)
Albumin (g/L)	Active Arm
Albumin (g/L)	n	4	4	4	4	5	5	4	4	5	5	4	4	26	26
Albumin (g/L)	Mean	35.5	-3.3	35	-3	34	-3.6	38	-3.3	37.6	-3.8	36.8	-4.5	36.1	-3.6
Albumin (g/L)	SD	3	2.5	1.15	2.45	2.45	2.7	3.37	4.19	2.07	1.3	1.26	1.29	2.58	2.34
Albumin (g/L)	Median	37	-3.5	35	-2.5	34	-4	38	-2.5	37	-4	37	-4.5	36.5	-4
Albumin (g/L)	Minimum	31	-6	34	-6	32	-7	34	-9	36	-5	35	-6	31	-9
Albumin (g/L)	Maximum	37	0	36	-1	38	0	42	1	41	-2	38	-3	42	1
Albumin (g/L)
Albumin (g/L)	Normal	3 (75.0%)		2 (50.0%)		1 (20.0%)		3 (75.0%)		5 (100%)		4 (80.0%)		18 (66.7%)
Albumin (g/L)	Abnormal but not clinically significant	1 (25.0%)		2 (50.0%)		4 (80.0%)		1 (25.0%)		0		0		8 (29.6%)
Albumin (g/L)	Clinically significant	0		0		0		0		0		0		0
Albumin (g/L)
Albumin (g/L)	Day 2/11
Albumin (g/L)
Albumin (g/L)	Placebo
Albumin (g/L)	n	4	4	4	4	4	4	4	4	4	4	5	5	25	25
Albumin (g/L)	Mean	36.5	-3.3	38.3	-2	35.8	-2.5	37.3	-3	39.5	-2	37.2	-3	37.4	-2.6
Albumin (g/L)	SD	2.65	2.22	2.63	3.92	2.99	0.58	1.26	2.31	1.73	1.15	3.42	3.08	2.61	2.29
Albumin (g/L)	Median	36	-3	38	-2.5	35	-2.5	37	-3	40	-2	36	-3	37	-3
Albumin (g/L)	Minimum	34	-6	36	-6	33	-3	36	-5	37	-3	34	-6	33	-6
Albumin (g/L)	Maximum	40	-1	41	3	40	-2	39	-1	41	-1	43	2	43	3
Albumin (g/L)
Albumin (g/L)	Normal	3 (75.0%)		4 (100%)		3 (60.0%)		4 (100%)		4 (80.0%)		4 (80.0%)		22 (81.5%)
Albumin (g/L)	Abnormal but not clinically significant	1 (25.0%)		0		1 (20.0%)		0		0		1 (20.0%)		3 (11.1%)
Albumin (g/L)	Clinically significant	0		0		0		0		0		0		0
Albumin (g/L)
Albumin (g/L)	Active Arm
Albumin (g/L)	n	4	4	4	4	5	5	4	4	5	5	4	4	26	26
Albumin (g/L)	Mean	37.3	-1.5	37	-1	35.4	-2.2	38	-3.3	39.6	-1.8	39.3	-2	37.7	-2
Albumin (g/L)	SD	2.87	2.08	2.58	2.94	3.29	2.59	2.45	4.11	2.19	1.92	2.22	2.16	2.81	2.51
Albumin (g/L)	Median	38.5	-1.5	37	-1.5	35	-2	38	-3.5	41	-2	39	-1.5	38	-2
Albumin (g/L)	Minimum	33	-4	34	-4	33	-6	35	-8	36	-4	37	-5	33	-8
Albumin (g/L)	Maximum	39	1	40	3	41	1	41	2	41	1	42	0	42	3
Albumin (g/L)
Albumin (g/L)	Normal	3 (75.0%)		3 (75.0%)		3 (60.0%)		4 (100%)		5 (100%)		4 (80.0%)		22 (81.5%)
Albumin (g/L)	Abnormal but not clinically significant	1 (25.0%)		1 (25.0%)		2 (40.0%)		0		0		0		4 (14.8%)
Albumin (g/L)	Clinically significant	0		0		0		0		0		0		0
Albumin (g/L)
Albumin (g/L)	ETV/EoS
Albumin (g/L)
Albumin (g/L)	Placebo
Albumin (g/L)	n	4	4	0	0	4	4	0	0	4	4	0	0	12	12
Albumin (g/L)	Mean	38.5	-1.3	NA	NA	37.5	-0.8	NA	NA	40.5	-1	NA	NA	38.8	-1
Albumin (g/L)	SD	4.65	0.5	NA	NA	4.51	1.5	NA	NA	1.29	3.56	NA	NA	3.69	2.04
Albumin (g/L)	Median	37.5	-1	NA	NA	37.5	0	NA	NA	40.5	-2	NA	NA	38.5	-1
Albumin (g/L)	Minimum	34	-2	NA	NA	32	-3	NA	NA	39	-4	NA	NA	32	-4
Albumin (g/L)	Maximum	45	-1	NA	NA	43	0	NA	NA	42	4	NA	NA	45	4
Albumin (g/L)	Normal	3 (75.0%)		0		3 (60.0%)		0		4 (80.0%)		0		10 (37.0%)
Albumin (g/L)	Abnormal but not clinically significant	1 (25.0%)		0		1 (20.0%)		0		0		0		2 (7.4%)
Albumin (g/L)	Clinically significant	0		0		0		0		0		0		0
Albumin (g/L)
Albumin (g/L)	Active Arm
Albumin (g/L)	n	0	0	4	4	0	0	4	4	0	0	4	4	12	12
Albumin (g/L)	Mean	NA	NA	37	-1	NA	NA	40	-1.3	NA	NA	40.3	-1	39.1	-1.1
Albumin (g/L)	SD	NA	NA	2.16	4.4	NA	NA	3.65	2.5	NA	NA	1.71	2.16	2.84	2.87
Albumin (g/L)	Median	NA	NA	37.5	-1	NA	NA	40	0	NA	NA	40.5	-1.5	38.5	-0.5
Albumin (g/L)	Minimum	NA	NA	34	-6	NA	NA	36	-5	NA	NA	38	-3	34	-6
Albumin (g/L)	Maximum	NA	NA	39	4	NA	NA	44	0	NA	NA	42	2	44	4
Albumin (g/L)
Albumin (g/L)	Normal	0		3 (75.0%)		0		4 (100%)		0		4 (80.0%)		11 (40.7%)
Albumin (g/L)	Abnormal but not clinically significant	0		1 (25.0%)		0		0		0		0		1 (3.7%)
Albumin (g/L)	Clinically significant	0		0		0		0		0		0		0
Albumin (g/L)
Alkaline Phosphatase (U/L)	Baseline [1]
Alkaline Phosphatase (U/L)
Alkaline Phosphatase (U/L)	Placebo
Alkaline Phosphatase (U/L)	n	4	-	4	-	4	-	4	-	4	-	5	-	25	-
Alkaline Phosphatase (U/L)	Mean	77	-	65	-	60.8	-	61	-	59	-	58.4	-	63.3	-
Alkaline Phosphatase (U/L)	SD	26.01	-	17.03	-	19.28	-	11.6	-	6.98	-	13.54	-	16.2	-
Alkaline Phosphatase (U/L)	Median	70.5	-	67.5	-	58	-	62	-	60.5	-	59	-	64	-
Alkaline Phosphatase (U/L)	Minimum	53	-	42	-	41	-	46	-	50	-	42	-	41	-
Alkaline Phosphatase (U/L)	Maximum	114	-	83	-	86	-	74	-	65	-	74	-	114	-
Alkaline Phosphatase (U/L)
Alkaline Phosphatase (U/L)	Normal	4 (100%)		4 (100%)		4 (80.0%)		4 (100%)		4 (80.0%)		5 (100%)		25 (92.6%)
Alkaline Phosphatase (U/L)	Abnormal but not clinically significant	0		0		0		0		0		0		0
Alkaline Phosphatase (U/L)	Clinically significant	0		0		0		0		0		0		0
Alkaline Phosphatase (U/L)
Alkaline Phosphatase (U/L)	Active Arm
Alkaline Phosphatase (U/L)	n	4	-	4	-	5	-	4	-	5	-	4	-	26	-
Alkaline Phosphatase (U/L)	Mean	72.3	-	60.5	-	58.6	-	60.8	-	62.4	-	60	-	62.3	-
Alkaline Phosphatase (U/L)	SD	21.7	-	13.03	-	11.52	-	8.38	-	11.57	-	2.16	-	12.2	-
Alkaline Phosphatase (U/L)	Median	68.5	-	66.5	-	58	-	61	-	59	-	59.5	-	60	-
Alkaline Phosphatase (U/L)	Minimum	50	-	41	-	44	-	53	-	51	-	58	-	41	-
Alkaline Phosphatase (U/L)	Maximum	102	-	68	-	76	-	68	-	81	-	63	-	102	-
Alkaline Phosphatase (U/L)
Alkaline Phosphatase (U/L)	Normal	4 (100%)		4 (100%)		5 (100%)		4 (100%)		5 (100%)		4 (80.0%)		26 (96.3%)
Alkaline Phosphatase (U/L)	Abnormal but not clinically significant	0		0		0		0		0		0		0
Alkaline Phosphatase (U/L)	Clinically significant	0		0		0		0		0		0		0
Alkaline Phosphatase (U/L)
Alkaline Phosphatase (U/L)	Day 1/10 Confinement-8
Alkaline Phosphatase (U/L)
Alkaline Phosphatase (U/L)	Placebo
Alkaline Phosphatase (U/L)	n	4	4	4	4	4	4	4	4	4	4	5	5	25	25
Alkaline Phosphatase (U/L)	Mean	74.3	-2.8	58.5	-6.5	58	-2.8	57	-4	55.8	-3.3	55.2	-3.2	59.6	-3.7
Alkaline Phosphatase (U/L)	SD	23.11	5.06	22.52	13.48	17.63	3.3	10.68	5.1	6.85	1.71	10.18	4.66	15.82	6.02
Alkaline Phosphatase (U/L)	Median	71.5	-2.5	53.5	-2.5	57	-2.5	54.5	-3	58	-3.5	60	-1	60	-3
Alkaline Phosphatase (U/L)	Minimum	49	-9	39	-26	39	-7	47	-11	46	-5	41	-10	39	-26
Alkaline Phosphatase (U/L)	Maximum	105	3	88	5	79	1	72	1	61	-1	64	1	105	5
Alkaline Phosphatase (U/L)
Alkaline Phosphatase (U/L)	Normal	4 (100%)		4 (100%)		4 (80.0%)		4 (100%)		4 (80.0%)		5 (100%)		25 (92.6%)
Alkaline Phosphatase (U/L)	Abnormal but not clinically significant	0		0		0		0		0		0		0
Alkaline Phosphatase (U/L)	Clinically significant	0		0		0		0		0		0		0
Alkaline Phosphatase (U/L)
Alkaline Phosphatase (U/L)	Active Arm
Alkaline Phosphatase (U/L)	n	4	4	4	4	5	5	4	4	5	5	4	4	26	26
Alkaline Phosphatase (U/L)	Mean	68	-4.3	59.5	-1	54.6	-4	56.8	-4	57.6	-4.8	53.5	-6.5	58.2	-4.1
Alkaline Phosphatase (U/L)	SD	21.76	4.57	16.3	6.78	15.04	3.94	9.81	6.83	7.09	5.17	4.36	3.32	13	4.93
Alkaline Phosphatase (U/L)	Median	65	-5	62.5	-3.5	53	-5	53.5	-3	59	-4	55.5	-5.5	56	-4.5
Alkaline Phosphatase (U/L)	Minimum	45	-9	37	-6	35	-9	49	-13	50	-13	47	-11	35	-13
Alkaline Phosphatase (U/L)	Maximum	97	2	76	9	76	0	71	3	68	0	56	-4	97	9
Alkaline Phosphatase (U/L)
Alkaline Phosphatase (U/L)	Normal	4 (100%)		4 (100%)		5 (100%)		4 (100%)		5 (100%)		4 (80.0%)		26 (96.3%)
Alkaline Phosphatase (U/L)	Abnormal but not clinically significant	0		0		0		0		0		0		0
Alkaline Phosphatase (U/L)	Clinically significant	0		0		0		0		0		0		0
Alkaline Phosphatase (U/L)
Alkaline Phosphatase (U/L)	Day 2/11
Alkaline Phosphatase (U/L)
Alkaline Phosphatase (U/L)	Placebo
Alkaline Phosphatase (U/L)	n	4	4	4	4	4	4	4	4	4	4	5	5	25	25
Alkaline Phosphatase (U/L)	Mean	74.5	-2.5	65.5	0.5	56.3	-4.5	58	-3	58	-1	55	-3.4	61	-2.4
Alkaline Phosphatase (U/L)	SD	23.67	4.8	23.36	7.85	17.75	2.52	11.58	4.08	8.52	2.45	10.65	4.56	16.44	4.52
Alkaline Phosphatase (U/L)	Median	70	-3.5	65.5	-1.5	55	-4	55.5	-3	60.5	-0.5	59	-3	61	-3
Alkaline Phosphatase (U/L)	Minimum	51	-7	37	-6	37	-8	47	-7	46	-4	39	-8	37	-8
Alkaline Phosphatase (U/L)	Maximum	107	4	94	11	78	-2	74	1	65	1	66	2	107	11
Alkaline Phosphatase (U/L)
Alkaline Phosphatase (U/L)	Normal	4 (100%)		4 (100%)		4 (80.0%)		4 (100%)		4 (80.0%)		5 (100%)		25 (92.6%)
Alkaline Phosphatase (U/L)	Abnormal but not clinically significant	0		0		0		0		0		0		0
Alkaline Phosphatase (U/L)	Clinically significant	0		0		0		0		0		0		0
Alkaline Phosphatase (U/L)
Alkaline Phosphatase (U/L)	Active Arm
Alkaline Phosphatase (U/L)	n	4	4	4	4	5	5	4	4	5	5	4	4	26	26
Alkaline Phosphatase (U/L)	Mean	66.3	-6	59.5	-1	57.6	-1	57.3	-3.5	59.4	-3	56.5	-3.5	59.3	-2.9
Alkaline Phosphatase (U/L)	SD	25.47	10.1	14.27	5.72	13.3	2.92	10.18	6.61	11.48	2.55	7.59	5.8	13.46	5.55
Alkaline Phosphatase (U/L)	Median	58	-1.5	62	-2.5	58	-2	53.5	-3	58	-3	58	-1.5	58	-2
Alkaline Phosphatase (U/L)	Minimum	47	-21	40	-6	41	-4	50	-12	48	-6	46	-12	40	-21
Alkaline Phosphatase (U/L)	Maximum	102	0	74	7	77	3	72	4	76	0	64	1	102	7
Alkaline Phosphatase (U/L)
Alkaline Phosphatase (U/L)	Normal	4 (100%)		4 (100%)		5 (100%)		4 (100%)		5 (100%)		4 (80.0%)		26 (96.3%)
Alkaline Phosphatase (U/L)	Abnormal but not clinically significant	0		0		0		0		0		0		0
Alkaline Phosphatase (U/L)	Clinically significant	0		0		0		0		0		0		0
Alkaline Phosphatase (U/L)
Alkaline Phosphatase (U/L)	ETV/EoS
Alkaline Phosphatase (U/L)
Alkaline Phosphatase (U/L)	Placebo
Alkaline Phosphatase (U/L)	n	4	4	0	0	4	4	0	0	4	4	0	0	12	12
Alkaline Phosphatase (U/L)	Mean	75.8	-1.3	NA	NA	56.8	-4	NA	NA	62.8	3.8	NA	NA	65.1	-0.5
Alkaline Phosphatase (U/L)	SD	31	9.43	NA	NA	10.24	9.66	NA	NA	16.07	17.04	NA	NA	20.73	11.84
Alkaline Phosphatase (U/L)	Median	70.5	-2.5	NA	NA	57	-1	NA	NA	58	-3.5	NA	NA	59.5	-1.5
Alkaline Phosphatase (U/L)	Minimum	45	-10	NA	NA	45	-18	NA	NA	49	-7	NA	NA	45	-18
Alkaline Phosphatase (U/L)	Maximum	117	10	NA	NA	68	4	NA	NA	86	29	NA	NA	117	29
Alkaline Phosphatase (U/L)	Normal	4 (100%)		0		4 (80.0%)		0		4 (80.0%)		0		12 (44.4%)
Alkaline Phosphatase (U/L)	Abnormal but not clinically significant	0		0		0		0		0		0		0
Alkaline Phosphatase (U/L)	Clinically significant	0		0		0		0		0		0		0
Alkaline Phosphatase (U/L)
Alkaline Phosphatase (U/L)	Active Arm
Alkaline Phosphatase (U/L)	n	0	0	4	4	0	0	4	4	0	0	4	4	12	12
Alkaline Phosphatase (U/L)	Mean	NA	NA	65.3	4.8	NA	NA	58.3	-2.5	NA	NA	60.3	0.3	61.3	0.8
Alkaline Phosphatase (U/L)	SD	NA	NA	21.09	10.81	NA	NA	4.99	4.73	NA	NA	5.97	3.86	12.14	7.2
Alkaline Phosphatase (U/L)	Median	NA	NA	71	4	NA	NA	57	-1	NA	NA	58	-1.5	59	-1.5
Alkaline Phosphatase (U/L)	Minimum	NA	NA	36	-5	NA	NA	54	-9	NA	NA	56	-2	36	-9
Alkaline Phosphatase (U/L)	Maximum	NA	NA	83	16	NA	NA	65	1	NA	NA	69	6	83	16
Alkaline Phosphatase (U/L)
Alkaline Phosphatase (U/L)	Normal	0		4 (100%)		0		4 (100%)		0		4 (80.0%)		12 (44.4%)
Alkaline Phosphatase (U/L)	Abnormal but not clinically significant	0		0		0		0		0		0		0
Alkaline Phosphatase (U/L)	Clinically significant	0		0		0		0		0		0		0
Alkaline Phosphatase (U/L)
Amylase (U/L)	Baseline [1]
Amylase (U/L)
Amylase (U/L)	Placebo
Amylase (U/L)	n	4	-	4	-	4	-	4	-	4	-	5	-	25	-
Amylase (U/L)	Mean	58.5	-	64.5	-	59.8	-	70.5	-	49	-	50.6	-	58.5	-
Amylase (U/L)	SD	19.33	-	25.33	-	24.98	-	16.38	-	9.63	-	8.56	-	17.91	-
Amylase (U/L)	Median	50.5	-	70.5	-	51	-	67.5	-	47.5	-	50	-	54	-
Amylase (U/L)	Minimum	46	-	29	-	42	-	55	-	39	-	39	-	29	-
Amylase (U/L)	Maximum	87	-	88	-	95	-	92	-	62	-	63	-	95	-
Amylase (U/L)
Amylase (U/L)	Normal	4 (100%)		4 (100%)		4 (80.0%)		4 (100%)		4 (80.0%)		5 (100%)		25 (92.6%)
Amylase (U/L)	Abnormal but not clinically significant	0		0		0		0		0		0		0
Amylase (U/L)	Clinically significant	0		0		0		0		0		0		0
Amylase (U/L)
Amylase (U/L)	Active Arm
Amylase (U/L)	n	4	-	4	-	5	-	4	-	5	-	4	-	26	-
Amylase (U/L)	Mean	62.5	-	65.8	-	64.8	-	69.8	-	47	-	54.8	-	60.4	-
Amylase (U/L)	SD	16.68	-	22.81	-	22.13	-	13.72	-	6.63	-	14.1	-	17.08	-
Amylase (U/L)	Median	60	-	74.5	-	68	-	69	-	49	-	55.5	-	59	-
Amylase (U/L)	Minimum	47	-	32	-	40	-	54	-	36	-	39	-	32	-
Amylase (U/L)	Maximum	83	-	82	-	87	-	87	-	52	-	69	-	87	-
Amylase (U/L)
Amylase (U/L)	Normal	4 (100%)		4 (100%)		5 (100%)		4 (100%)		5 (100%)		4 (80.0%)		26 (96.3%)
Amylase (U/L)	Abnormal but not clinically significant	0		0		0		0		0		0		0
Amylase (U/L)	Clinically significant	0		0		0		0		0		0		0
Amylase (U/L)
Amylase (U/L)	Day 1/10 Confinement-8
Amylase (U/L)
Amylase (U/L)	Placebo
Amylase (U/L)	n	4	4	4	4	4	4	4	4	4	4	5	5	25	25
Amylase (U/L)	Mean	61	2.5	70.3	5.8	67.8	8	78.8	8.3	49	0	56.4	5.8	63.6	5.1
Amylase (U/L)	SD	23.17	4.8	27.43	7.5	23.5	7.44	14.43	8.18	11.4	7.79	12.92	5.36	19.9	6.8
Amylase (U/L)	Median	53.5	3	77.5	4.5	64.5	6.5	81.5	9	54	-1	54	4	56	4
Amylase (U/L)	Minimum	43	-3	34	-2	46	1	61	-2	32	-7	44	1	32	-7
Amylase (U/L)	Maximum	94	7	92	16	96	18	91	17	56	9	78	15	96	18
Amylase (U/L)
Amylase (U/L)	Normal	4 (100%)		4 (100%)		4 (80.0%)		4 (100%)		4 (80.0%)		5 (100%)		25 (92.6%)
Amylase (U/L)	Abnormal but not clinically significant	0		0		0		0		0		0		0
Amylase (U/L)	Clinically significant	0		0		0		0		0		0		0
Amylase (U/L)
Amylase (U/L)	Active Arm
Amylase (U/L)	n	4	4	4	4	5	5	4	4	5	5	4	4	26	26
Amylase (U/L)	Mean	67	4.5	72.8	7	70.8	6	74	4.3	48	1	56.5	1.8	64.4	4
Amylase (U/L)	SD	31.78	18.3	28.08	10.95	21.43	2.12	8.37	6.34	9.77	6.56	11.39	5.32	20.67	8.68
Amylase (U/L)	Median	54.5	-1	79.5	3	75	6	72	3	49	0	59.5	2	61	2
Amylase (U/L)	Minimum	45	-11	33	-1	48	4	67	-2	32	-4	41	-5	32	-11
Amylase (U/L)	Maximum	114	31	99	23	93	9	85	13	58	12	66	8	114	31
Amylase (U/L)
Amylase (U/L)	Normal	4 (100%)		4 (100%)		5 (100%)		4 (100%)		5 (100%)		4 (80.0%)		26 (96.3%)
Amylase (U/L)	Abnormal but not clinically significant	0		0		0		0		0		0		0
Amylase (U/L)	Clinically significant	0		0		0		0		0		0		0
Amylase (U/L)
Amylase (U/L)	Day 2/11
Amylase (U/L)
Amylase (U/L)	Placebo
Amylase (U/L)	n	4	4	4	4	4	4	4	4	4	4	5	5	25	25
Amylase (U/L)	Mean	59.3	0.8	68.3	3.8	64.8	5	73.8	3.3	47.3	-1.8	54.4	3.8	61	2.5
Amylase (U/L)	SD	23.56	5.12	23.19	7.14	25.45	7.53	12.42	10.14	11.59	7.37	12.54	4.32	18.95	6.69
Amylase (U/L)	Median	52	1.5	76	5	62	4.5	74	5.5	52	-2	53	3	55	3
Amylase (U/L)	Minimum	40	-6	35	-6	39	-3	60	-11	30	-9	39	0	30	-11
Amylase (U/L)	Maximum	93	6	86	11	96	14	87	13	55	6	74	11	96	14
Amylase (U/L)
Amylase (U/L)	Normal	4 (100%)		4 (100%)		4 (80.0%)		4 (100%)		4 (80.0%)		5 (100%)		25 (92.6%)
Amylase (U/L)	Abnormal but not clinically significant	0		0		0		0		0		0		0
Amylase (U/L)	Clinically significant	0		0		0		0		0		0		0
Amylase (U/L)
Amylase (U/L)	Active Arm
Amylase (U/L)	n	4	4	4	4	5	5	4	4	5	5	4	4	26	26
Amylase (U/L)	Mean	64.8	2.3	75.5	9.8	71.8	7	73	3.3	48.2	1.2	56	1.3	64.5	4.1
Amylase (U/L)	SD	25.98	12.71	22.16	10.14	21.8	5.87	7.44	8.22	8.81	6.83	12.83	10.69	19	8.77
Amylase (U/L)	Median	54	-0.5	79	8.5	76	8	71.5	1	51	-1	57.5	3	59	1.5
Amylase (U/L)	Minimum	48	-10	46	0	45	1	66	-4	35	-8	39	-13	35	-13
Amylase (U/L)	Maximum	103	20	98	22	96	14	83	15	57	8	70	12	103	22
Amylase (U/L)
Amylase (U/L)	Normal	4 (100%)		4 (100%)		5 (100%)		4 (100%)		5 (100%)		4 (80.0%)		26 (96.3%)
Amylase (U/L)	Abnormal but not clinically significant	0		0		0		0		0		0		0
Amylase (U/L)	Clinically significant	0		0		0		0		0		0		0
Amylase (U/L)
Amylase (U/L)	ETV/EoS
Amylase (U/L)
Amylase (U/L)	Placebo
Amylase (U/L)	n	4	4	0	0	4	4	0	0	4	4	0	0	12	12
Amylase (U/L)	Mean	61.8	3.3	NA	NA	62.3	2.5	NA	NA	49.8	0.8	NA	NA	57.9	2.2
Amylase (U/L)	SD	17.11	5.12	NA	NA	22.28	10.25	NA	NA	13.52	12.84	NA	NA	17.36	9.05
Amylase (U/L)	Median	57.5	2.5	NA	NA	62	2	NA	NA	49	-1.5	NA	NA	50.5	1.5
Amylase (U/L)	Minimum	47	-2	NA	NA	38	-8	NA	NA	34	-12	NA	NA	34	-12
Amylase (U/L)	Maximum	85	10	NA	NA	87	14	NA	NA	67	18	NA	NA	87	18
Amylase (U/L)	Normal	4 (100%)		0		4 (80.0%)		0		4 (80.0%)		0		12 (44.4%)
Amylase (U/L)	Abnormal but not clinically significant	0		0		0		0		0		0		0
Amylase (U/L)	Clinically significant	0		0		0		0		0		0		0
Amylase (U/L)
Amylase (U/L)	Active Arm
Amylase (U/L)	n	0	0	4	4	0	0	4	4	0	0	4	4	12	12
Amylase (U/L)	Mean	NA	NA	72.3	6.5	NA	NA	71.8	2	NA	NA	56.5	1.8	66.8	3.4
Amylase (U/L)	SD	NA	NA	28.83	13.33	NA	NA	20.27	10.61	NA	NA	9.88	7.14	20.58	9.91
Amylase (U/L)	Median	NA	NA	82	6.5	NA	NA	63	1.5	NA	NA	58.5	3	63	3
Amylase (U/L)	Minimum	NA	NA	31	-8	NA	NA	59	-10	NA	NA	43	-8	31	-10
Amylase (U/L)	Maximum	NA	NA	94	21	NA	NA	102	15	NA	NA	66	9	102	21
Amylase (U/L)
Amylase (U/L)	Normal	0		4 (100%)		0		4 (100%)		0		4 (80.0%)		12 (44.4%)
Amylase (U/L)	Abnormal but not clinically significant	0		0		0		0		0		0		0
Amylase (U/L)	Clinically significant	0		0		0		0		0		0		0
Amylase (U/L)
Aspartate Aminotransferase (U/L)	Baseline [1]
Aspartate Aminotransferase (U/L)
Aspartate Aminotransferase (U/L)	Placebo
Aspartate Aminotransferase (U/L)	n	4	-	4	-	4	-	4	-	4	-	5	-	25	-
Aspartate Aminotransferase (U/L)	Mean	20	-	21.8	-	18.5	-	20.5	-	17.3	-	20.2	-	19.7	-
Aspartate Aminotransferase (U/L)	SD	2.45	-	3.59	-	4.2	-	4.51	-	2.06	-	2.59	-	3.3	-
Aspartate Aminotransferase (U/L)	Median	20.5	-	20.5	-	18	-	19	-	17	-	20	-	19	-
Aspartate Aminotransferase (U/L)	Minimum	17	-	19	-	14	-	17	-	15	-	17	-	14	-
Aspartate Aminotransferase (U/L)	Maximum	22	-	27	-	24	-	27	-	20	-	24	-	27	-
Aspartate Aminotransferase (U/L)
Aspartate Aminotransferase (U/L)	Normal	4 (100%)		4 (100%)		4 (80.0%)		4 (100%)		4 (80.0%)		5 (100%)		25 (92.6%)
Aspartate Aminotransferase (U/L)	Abnormal but not clinically significant	0		0		0		0		0		0		0
Aspartate Aminotransferase (U/L)	Clinically significant	0		0		0		0		0		0		0
Aspartate Aminotransferase (U/L)
Aspartate Aminotransferase (U/L)	Active Arm
Aspartate Aminotransferase (U/L)	n	4	-	4	-	5	-	4	-	5	-	4	-	26	-
Aspartate Aminotransferase (U/L)	Mean	19	-	25.8	-	22.2	-	21.5	-	18.2	-	21.5	-	21.3	-
Aspartate Aminotransferase (U/L)	SD	2.31	-	12.84	-	5.26	-	3.7	-	1.1	-	1.73	-	5.76	-
Aspartate Aminotransferase (U/L)	Median	19	-	19.5	-	21	-	22	-	18	-	21.5	-	20	-
Aspartate Aminotransferase (U/L)	Minimum	17	-	19	-	17	-	17	-	17	-	20	-	17	-
Aspartate Aminotransferase (U/L)	Maximum	21	-	45	-	31	-	25	-	20	-	23	-	45	-
Aspartate Aminotransferase (U/L)
Aspartate Aminotransferase (U/L)	Normal	4 (100%)		3 (75.0%)		5 (100%)		4 (100%)		5 (100%)		4 (80.0%)		25 (92.6%)
Aspartate Aminotransferase (U/L)	Abnormal but not clinically significant	0		1 (25.0%)		0		0		0		0		1 (3.7%)
Aspartate Aminotransferase (U/L)	Clinically significant	0		0		0		0		0		0		0
Aspartate Aminotransferase (U/L)
Aspartate Aminotransferase (U/L)	Day 1/10 Confinement-8
Aspartate Aminotransferase (U/L)
Aspartate Aminotransferase (U/L)	Placebo
Aspartate Aminotransferase (U/L)	n	4	4	3	3	4	4	4	4	4	4	5	5	24	24
Aspartate Aminotransferase (U/L)	Mean	17.5	-2.5	20.7	0.7	17	-1.5	24.8	4.3	15	-2.3	19.4	-0.8	19	-0.4
Aspartate Aminotransferase (U/L)	SD	3.42	4.65	3.06	3.51	1.41	4.43	6.5	5.38	0.82	1.89	3.29	1.64	4.48	4.09
Aspartate Aminotransferase (U/L)	Median	17	-2.5	20	1	17.5	-2	26	3.5	15	-1.5	20	0	18	-1
Aspartate Aminotransferase (U/L)	Minimum	14	-8	18	-3	15	-6	16	-1	14	-5	15	-3	14	-8
Aspartate Aminotransferase (U/L)	Maximum	22	3	24	4	18	4	31	11	16	-1	24	1	31	11
Aspartate Aminotransferase (U/L)
Aspartate Aminotransferase (U/L)	Normal	4 (100%)		3 (75.0%)		4 (80.0%)		4 (100%)		4 (80.0%)		5 (100%)		24 (88.9%)
Aspartate Aminotransferase (U/L)	Abnormal but not clinically significant	0		0		0		0		0		0		0
Aspartate Aminotransferase (U/L)	Clinically significant	0		0		0		0		0		0		0
Aspartate Aminotransferase (U/L)
Aspartate Aminotransferase (U/L)	Active Arm
Aspartate Aminotransferase (U/L)	n	4	4	4	4	5	5	4	4	5	5	4	4	26	26
Aspartate Aminotransferase (U/L)	Mean	18	-1	22	-3.8	21.6	-0.6	17.3	-4.3	20.4	2.2	20.8	-0.8	20.1	-1.2
Aspartate Aminotransferase (U/L)	SD	0.82	2.45	4.76	8.18	3.05	4.28	7.37	5.74	6.02	6.06	0.96	1.71	4.45	5.18
Aspartate Aminotransferase (U/L)	Median	18	-0.5	20	0	23	2	14.5	-4.5	19	-1	20.5	-0.5	19.5	-0.5
Aspartate Aminotransferase (U/L)	Minimum	17	-4	19	-16	17	-7	12	-11	15	-3	20	-3	12	-16
Aspartate Aminotransferase (U/L)	Maximum	19	1	29	1	24	3	28	3	30	12	22	1	30	12
Aspartate Aminotransferase (U/L)
Aspartate Aminotransferase (U/L)	Normal	4 (100%)		4 (100%)		5 (100%)		4 (100%)		5 (100%)		4 (80.0%)		26 (96.3%)
Aspartate Aminotransferase (U/L)	Abnormal but not clinically significant	0		0		0		0		0		0		0
Aspartate Aminotransferase (U/L)	Clinically significant	0		0		0		0		0		0		0
Aspartate Aminotransferase (U/L)
Aspartate Aminotransferase (U/L)	Day 2/11
Aspartate Aminotransferase (U/L)
Aspartate Aminotransferase (U/L)	Placebo
Aspartate Aminotransferase (U/L)	n	4	4	4	4	4	4	4	4	4	4	5	5	25	25
Aspartate Aminotransferase (U/L)	Mean	18.5	-1.5	20	-1.8	16.3	-2.3	20.3	-0.3	16.3	-1	18.2	-2	18.2	-1.5
Aspartate Aminotransferase (U/L)	SD	3.42	4.65	2.71	1.5	2.99	3.86	5.12	4.5	1.89	3.46	2.77	1.87	3.32	3.15
Aspartate Aminotransferase (U/L)	Median	18	-1.5	19	-2	16	-3	20	-1.5	15.5	-2	17	-2	17	-2
Aspartate Aminotransferase (U/L)	Minimum	15	-7	18	-3	13	-6	15	-4	15	-4	15	-4	13	-7
Aspartate Aminotransferase (U/L)	Maximum	23	4	24	0	20	3	26	6	19	4	22	1	26	6
Aspartate Aminotransferase (U/L)
Aspartate Aminotransferase (U/L)	Normal	4 (100%)		4 (100%)		4 (80.0%)		4 (100%)		4 (80.0%)		5 (100%)		25 (92.6%)
Aspartate Aminotransferase (U/L)	Abnormal but not clinically significant	0		0		0		0		0		0		0
Aspartate Aminotransferase (U/L)	Clinically significant	0		0		0		0		0		0		0
Aspartate Aminotransferase (U/L)
Aspartate Aminotransferase (U/L)	Active Arm
Aspartate Aminotransferase (U/L)	n	3	3	4	4	5	5	4	4	5	5	4	4	25	25
Aspartate Aminotransferase (U/L)	Mean	18.7	-1	20.8	-5	20	-2.2	17	-4.5	21.8	3.6	20.8	-0.8	20	-1.5
Aspartate Aminotransferase (U/L)	SD	0.58	1.73	4.11	9.66	4.47	4.44	6.16	5.57	10.87	10.88	0.96	2.22	5.71	6.97
Aspartate Aminotransferase (U/L)	Median	19	-2	20	-2	20	-2	15	-3.5	16	-1	20.5	-1	19	-2
Aspartate Aminotransferase (U/L)	Minimum	18	-2	17	-19	14	-8	12	-12	16	-2	20	-3	12	-19
Aspartate Aminotransferase (U/L)	Maximum	19	1	26	3	26	3	26	1	41	23	22	2	41	23
Aspartate Aminotransferase (U/L)
Aspartate Aminotransferase (U/L)	Normal	3 (75.0%)		4 (100%)		5 (100%)		4 (100%)		4 (80.0%)		4 (80.0%)		24 (88.9%)
Aspartate Aminotransferase (U/L)	Abnormal but not clinically significant	0		0		0		0		1 (20.0%)		0		1 (3.7%)
Aspartate Aminotransferase (U/L)	Clinically significant	0		0		0		0		0		0		0
Aspartate Aminotransferase (U/L)
Aspartate Aminotransferase (U/L)	ETV/EoS
Aspartate Aminotransferase (U/L)
Aspartate Aminotransferase (U/L)	Placebo
Aspartate Aminotransferase (U/L)	n	4	4	0	0	4	4	0	0	4	4	0	0	12	12
Aspartate Aminotransferase (U/L)	Mean	19.3	-0.8	NA	NA	15.8	-2.8	NA	NA	18	0.8	NA	NA	17.7	-0.9
Aspartate Aminotransferase (U/L)	SD	3.3	3.1	NA	NA	1.71	5.19	NA	NA	1.83	3.3	NA	NA	2.64	3.9
Aspartate Aminotransferase (U/L)	Median	19	0	NA	NA	15.5	-1	NA	NA	18	1	NA	NA	17	0
Aspartate Aminotransferase (U/L)	Minimum	16	-5	NA	NA	14	-10	NA	NA	16	-3	NA	NA	14	-10
Aspartate Aminotransferase (U/L)	Maximum	23	2	NA	NA	18	1	NA	NA	20	4	NA	NA	23	4
Aspartate Aminotransferase (U/L)	Normal	4 (100%)		0		4 (80.0%)		0		4 (80.0%)		0		12 (44.4%)
Aspartate Aminotransferase (U/L)	Abnormal but not clinically significant	0		0		0		0		0		0		0
Aspartate Aminotransferase (U/L)	Clinically significant	0		0		0		0		0		0		0
Aspartate Aminotransferase (U/L)
Aspartate Aminotransferase (U/L)	Active Arm
Aspartate Aminotransferase (U/L)	n	0	0	4	4	0	0	4	4	0	0	4	4	12	12
Aspartate Aminotransferase (U/L)	Mean	NA	NA	20	-5.8	NA	NA	22.3	0.8	NA	NA	21.5	0	21.3	-1.7
Aspartate Aminotransferase (U/L)	SD	NA	NA	4.69	11.73	NA	NA	7.27	6.18	NA	NA	2.65	3.46	4.83	7.77
Aspartate Aminotransferase (U/L)	Median	NA	NA	19.5	-3.5	NA	NA	19.5	1	NA	NA	22	1	20.5	0.5
Aspartate Aminotransferase (U/L)	Minimum	NA	NA	16	-22	NA	NA	17	-7	NA	NA	18	-5	16	-22
Aspartate Aminotransferase (U/L)	Maximum	NA	NA	25	6	NA	NA	33	8	NA	NA	24	3	33	8
Aspartate Aminotransferase (U/L)
Aspartate Aminotransferase (U/L)	Normal	0		4 (100%)		0		4 (100%)		0		4 (80.0%)		12 (44.4%)
Aspartate Aminotransferase (U/L)	Abnormal but not clinically significant	0		0		0		0		0		0		0
Aspartate Aminotransferase (U/L)	Clinically significant	0		0		0		0		0		0		0
Aspartate Aminotransferase (U/L)
Bicarbonate (mmol/L)	Baseline [1]
Bicarbonate (mmol/L)
Bicarbonate (mmol/L)	Placebo
Bicarbonate (mmol/L)	n	4	-	4	-	4	-	4	-	4	-	5	-	25	-
Bicarbonate (mmol/L)	Mean	29	-	29	-	26.8	-	28.5	-	27	-	29.2	-	28.3	-
Bicarbonate (mmol/L)	SD	2.94	-	0.82	-	1.71	-	1	-	1.83	-	0.84	-	1.79	-
Bicarbonate (mmol/L)	Median	28.5	-	29	-	26.5	-	28	-	27	-	29	-	28	-
Bicarbonate (mmol/L)	Minimum	26	-	28	-	25	-	28	-	25	-	28	-	25	-
Bicarbonate (mmol/L)	Maximum	33	-	30	-	29	-	30	-	29	-	30	-	33	-
Bicarbonate (mmol/L)
Bicarbonate (mmol/L)	Normal	3 (75.0%)		4 (100%)		4 (80.0%)		4 (100%)		4 (80.0%)		5 (100%)		24 (88.9%)
Bicarbonate (mmol/L)	Abnormal but not clinically significant	1 (25.0%)		0		0		0		0		0		1 (3.7%)
Bicarbonate (mmol/L)	Clinically significant	0		0		0		0		0		0		0
Bicarbonate (mmol/L)
Bicarbonate (mmol/L)	Active Arm
Bicarbonate (mmol/L)	n	4	-	4	-	5	-	4	-	5	-	4	-	26	-
Bicarbonate (mmol/L)	Mean	28.3	-	28.5	-	28	-	27.8	-	27.2	-	28	-	27.9	-
Bicarbonate (mmol/L)	SD	2.63	-	1.91	-	1.22	-	1.26	-	1.3	-	0	-	1.47	-
Bicarbonate (mmol/L)	Median	28	-	28	-	28	-	28	-	27	-	28	-	28	-
Bicarbonate (mmol/L)	Minimum	26	-	27	-	27	-	26	-	26	-	28	-	26	-
Bicarbonate (mmol/L)	Maximum	31	-	31	-	30	-	29	-	29	-	28	-	31	-
Bicarbonate (mmol/L)
Bicarbonate (mmol/L)	Normal	4 (100%)		4 (100%)		5 (100%)		4 (100%)		5 (100%)		4 (80.0%)		26 (96.3%)
Bicarbonate (mmol/L)	Abnormal but not clinically significant	0		0		0		0		0		0		0
Bicarbonate (mmol/L)	Clinically significant	0		0		0		0		0		0		0
Bicarbonate (mmol/L)
Bicarbonate (mmol/L)	Day 1/10 Confinement-8
Bicarbonate (mmol/L)
Bicarbonate (mmol/L)	Placebo
Bicarbonate (mmol/L)	n	4	4	4	4	4	4	4	4	4	4	5	5	25	25
Bicarbonate (mmol/L)	Mean	27.5	-1.5	27.3	-1.8	26.8	0	27.5	-1	26.8	-0.3	27.8	-1.4	27.3	-1
Bicarbonate (mmol/L)	SD	1	3.7	1.71	2.06	0.96	2.16	1	2	1.71	0.96	1.48	0.89	1.28	2
Bicarbonate (mmol/L)	Median	27	-1.5	27.5	-2	26.5	-0.5	28	0	26.5	-0.5	28	-2	27	-1
Bicarbonate (mmol/L)	Minimum	27	-6	25	-4	26	-2	26	-4	25	-1	26	-2	25	-6
Bicarbonate (mmol/L)	Maximum	29	3	29	1	28	3	28	0	29	1	30	0	30	3
Bicarbonate (mmol/L)
Bicarbonate (mmol/L)	Normal	4 (100%)		4 (100%)		4 (80.0%)		4 (100%)		4 (80.0%)		5 (100%)		25 (92.6%)
Bicarbonate (mmol/L)	Abnormal but not clinically significant	0		0		0		0		0		0		0
Bicarbonate (mmol/L)	Clinically significant	0		0		0		0		0		0		0
Bicarbonate (mmol/L)
Bicarbonate (mmol/L)	Active Arm
Bicarbonate (mmol/L)	n	4	4	4	4	5	5	4	4	5	5	4	4	26	26
Bicarbonate (mmol/L)	Mean	26.5	-1.8	27.3	-1.3	26.8	-1.2	27.3	-0.5	26.4	-0.8	26.3	-1.8	26.7	-1.2
Bicarbonate (mmol/L)	SD	2.38	0.96	1.71	1.5	2.05	1.48	1.5	0.58	1.14	0.84	0.5	0.5	1.54	1.06
Bicarbonate (mmol/L)	Median	26.5	-1.5	27.5	-2	26	-1	28	-0.5	26	-1	26	-2	26.5	-1
Bicarbonate (mmol/L)	Minimum	24	-3	25	-2	25	-3	25	-1	25	-2	26	-2	24	-3
Bicarbonate (mmol/L)	Maximum	29	-1	29	1	29	1	28	0	28	0	27	-1	29	1
Bicarbonate (mmol/L)
Bicarbonate (mmol/L)	Normal	4 (100%)		4 (100%)		5 (100%)		4 (100%)		5 (100%)		4 (80.0%)		26 (96.3%)
Bicarbonate (mmol/L)	Abnormal but not clinically significant	0		0		0		0		0		0		0
Bicarbonate (mmol/L)	Clinically significant	0		0		0		0		0		0		0
Bicarbonate (mmol/L)
Bicarbonate (mmol/L)	Day 2/11
Bicarbonate (mmol/L)
Bicarbonate (mmol/L)	Placebo
Bicarbonate (mmol/L)	n	4	4	4	4	4	4	4	4	4	4	5	5	25	25
Bicarbonate (mmol/L)	Mean	27.3	-1.8	27.5	-1.5	26.8	0	27.8	-0.8	26.3	-0.8	28	-1.2	27.3	-1
Bicarbonate (mmol/L)	SD	0.96	3.86	0.58	0.58	1.5	2.16	0.96	0.5	2.63	0.96	1.22	1.1	1.43	1.78
Bicarbonate (mmol/L)	Median	27.5	-1	27.5	-1.5	27	-0.5	27.5	-1	26	-0.5	28	-1	28	-1
Bicarbonate (mmol/L)	Minimum	26	-7	27	-2	25	-2	27	-1	24	-2	26	-3	24	-7
Bicarbonate (mmol/L)	Maximum	28	2	28	-1	28	3	29	0	29	0	29	0	29	3
Bicarbonate (mmol/L)
Bicarbonate (mmol/L)	Normal	4 (100%)		4 (100%)		4 (80.0%)		4 (100%)		4 (80.0%)		5 (100%)		25 (92.6%)
Bicarbonate (mmol/L)	Abnormal but not clinically significant	0		0		0		0		0		0		0
Bicarbonate (mmol/L)	Clinically significant	0		0		0		0		0		0		0
Bicarbonate (mmol/L)
Bicarbonate (mmol/L)	Active Arm
Bicarbonate (mmol/L)	n	4	4	4	4	5	5	4	4	5	5	4	4	26	26
Bicarbonate (mmol/L)	Mean	26.5	-1.8	27	-1.5	28	0	26.8	-1	26.8	-0.4	27	-1	27	-0.9
Bicarbonate (mmol/L)	SD	1.73	0.96	2.45	0.58	1.58	0.71	0.96	0.82	1.3	0.89	0.82	0.82	1.48	0.95
Bicarbonate (mmol/L)	Median	26.5	-1.5	26.5	-1.5	28	0	26.5	-1	27	-1	27	-1	27	-1
Bicarbonate (mmol/L)	Minimum	25	-3	25	-2	26	-1	26	-2	25	-1	26	-2	25	-3
Bicarbonate (mmol/L)	Maximum	28	-1	30	-1	30	1	28	0	28	1	28	0	30	1
Bicarbonate (mmol/L)
Bicarbonate (mmol/L)	Normal	4 (100%)		4 (100%)		5 (100%)		4 (100%)		5 (100%)		4 (80.0%)		26 (96.3%)
Bicarbonate (mmol/L)	Abnormal but not clinically significant	0		0		0		0		0		0		0
Bicarbonate (mmol/L)	Clinically significant	0		0		0		0		0		0		0
Bicarbonate (mmol/L)
Bicarbonate (mmol/L)	ETV/EoS
Bicarbonate (mmol/L)
Bicarbonate (mmol/L)	Placebo
Bicarbonate (mmol/L)	n	4	4	0	0	4	4	0	0	4	4	0	0	12	12
Bicarbonate (mmol/L)	Mean	25.8	-3.3	NA	NA	26.3	-0.5	NA	NA	27.3	0.3	NA	NA	26.4	-1.2
Bicarbonate (mmol/L)	SD	2.06	2.75	NA	NA	1.71	2.38	NA	NA	0.96	0.96	NA	NA	1.62	2.52
Bicarbonate (mmol/L)	Median	25.5	-3.5	NA	NA	26.5	-1.5	NA	NA	27.5	0.5	NA	NA	27	-1
Bicarbonate (mmol/L)	Minimum	24	-6	NA	NA	24	-2	NA	NA	26	-1	NA	NA	24	-6
Bicarbonate (mmol/L)	Maximum	28	0	NA	NA	28	3	NA	NA	28	1	NA	NA	28	3
Bicarbonate (mmol/L)	Normal	4 (100%)		0		4 (80.0%)		0		4 (80.0%)		0		12 (44.4%)
Bicarbonate (mmol/L)	Abnormal but not clinically significant	0		0		0		0		0		0		0
Bicarbonate (mmol/L)	Clinically significant	0		0		0		0		0		0		0
Bicarbonate (mmol/L)
Bicarbonate (mmol/L)	Active Arm
Bicarbonate (mmol/L)	n	0	0	4	4	0	0	4	4	0	0	4	4	12	12
Bicarbonate (mmol/L)	Mean	NA	NA	27.5	-1	NA	NA	27.8	0	NA	NA	26.8	-1.3	27.3	-0.8
Bicarbonate (mmol/L)	SD	NA	NA	1.29	0.82	NA	NA	0.96	1.41	NA	NA	2.06	2.06	1.44	1.48
Bicarbonate (mmol/L)	Median	NA	NA	27.5	-1	NA	NA	27.5	-0.5	NA	NA	26.5	-1.5	27.5	-1
Bicarbonate (mmol/L)	Minimum	NA	NA	26	-2	NA	NA	27	-1	NA	NA	25	-3	25	-3
Bicarbonate (mmol/L)	Maximum	NA	NA	29	0	NA	NA	29	2	NA	NA	29	1	29	2
Bicarbonate (mmol/L)
Bicarbonate (mmol/L)	Normal	0		4 (100%)		0		4 (100%)		0		4 (80.0%)		12 (44.4%)
Bicarbonate (mmol/L)	Abnormal but not clinically significant	0		0		0		0		0		0		0
Bicarbonate (mmol/L)	Clinically significant	0		0		0		0		0		0		0
Bicarbonate (mmol/L)
Bilirubin (umol/L)	Baseline [1]
Bilirubin (umol/L)
Bilirubin (umol/L)	Placebo
Bilirubin (umol/L)	n	4	-	4	-	4	-	4	-	4	-	5	-	25	-
Bilirubin (umol/L)	Mean	10	-	10	-	9.8	-	12	-	10	-	14.8	-	11.2	-
Bilirubin (umol/L)	SD	3.83	-	2.94	-	2.5	-	2.83	-	1.63	-	4.32	-	3.47	-
Bilirubin (umol/L)	Median	9	-	10	-	9.5	-	11	-	10	-	12	-	11	-
Bilirubin (umol/L)	Minimum	7	-	7	-	7	-	10	-	8	-	11	-	7	-
Bilirubin (umol/L)	Maximum	15	-	13	-	13	-	16	-	12	-	20	-	20	-
Bilirubin (umol/L)
Bilirubin (umol/L)	Normal	4 (100%)		4 (100%)		4 (80.0%)		4 (100%)		4 (80.0%)		5 (100%)		25 (92.6%)
Bilirubin (umol/L)	Abnormal but not clinically significant	0		0		0		0		0		0		0
Bilirubin (umol/L)	Clinically significant	0		0		0		0		0		0		0
Bilirubin (umol/L)
Bilirubin (umol/L)	Active Arm
Bilirubin (umol/L)	n	4	-	4	-	5	-	4	-	5	-	4	-	26	-
Bilirubin (umol/L)	Mean	10.5	-	9.3	-	10.8	-	10.5	-	11.6	-	11	-	10.7	-
Bilirubin (umol/L)	SD	3.51	-	2.87	-	3.35	-	3.11	-	2.19	-	3.65	-	2.88	-
Bilirubin (umol/L)	Median	10.5	-	8.5	-	11	-	10.5	-	13	-	11	-	11	-
Bilirubin (umol/L)	Minimum	7	-	7	-	7	-	7	-	8	-	7	-	7	-
Bilirubin (umol/L)	Maximum	14	-	13	-	16	-	14	-	13	-	15	-	16	-
Bilirubin (umol/L)
Bilirubin (umol/L)	Normal	4 (100%)		4 (100%)		5 (100%)		4 (100%)		5 (100%)		4 (80.0%)		26 (96.3%)
Bilirubin (umol/L)	Abnormal but not clinically significant	0		0		0		0		0		0		0
Bilirubin (umol/L)	Clinically significant	0		0		0		0		0		0		0
Bilirubin (umol/L)
Bilirubin (umol/L)	Day 1/10 Confinement-8
Bilirubin (umol/L)
Bilirubin (umol/L)	Placebo
Bilirubin (umol/L)	n	4	4	4	4	4	4	4	4	4	4	5	5	25	25
Bilirubin (umol/L)	Mean	7.3	-2.8	7.5	-2.5	7.5	-2.3	7.3	-4.8	8	-2	10.8	-4	8.2	-3.1
Bilirubin (umol/L)	SD	2.22	1.71	1.29	1.91	1.29	1.5	1.5	2.99	0.82	1.41	4.44	1.22	2.56	1.93
Bilirubin (umol/L)	Median	7	-2.5	7.5	-2	7.5	-2	7	-5	8	-1.5	9	-4	8	-3
Bilirubin (umol/L)	Minimum	5	-5	6	-5	6	-4	6	-8	7	-4	6	-6	5	-8
Bilirubin (umol/L)	Maximum	10	-1	9	-1	9	-1	9	-1	9	-1	16	-3	16	-1
Bilirubin (umol/L)
Bilirubin (umol/L)	Normal	4 (100%)		4 (100%)		4 (80.0%)		4 (100%)		4 (80.0%)		5 (100%)		25 (92.6%)
Bilirubin (umol/L)	Abnormal but not clinically significant	0		0		0		0		0		0		0
Bilirubin (umol/L)	Clinically significant	0		0		0		0		0		0		0
Bilirubin (umol/L)
Bilirubin (umol/L)	Active Arm
Bilirubin (umol/L)	n	4	4	4	4	5	5	4	4	5	5	4	4	26	26
Bilirubin (umol/L)	Mean	7.5	-3	6.3	-3	6.6	-4.2	8.5	-2	8.6	-3	9	-2	7.7	-2.9
Bilirubin (umol/L)	SD	2.38	1.41	2.87	2.45	0.89	3.03	1.73	2.94	2.61	2	3.46	2	2.41	2.28
Bilirubin (umol/L)	Median	7.5	-2.5	5.5	-3	6	-3	8.5	-2	8	-3	8	-1	7.5	-3
Bilirubin (umol/L)	Minimum	5	-5	4	-6	6	-9	7	-5	5	-5	6	-5	4	-9
Bilirubin (umol/L)	Maximum	10	-2	10	0	8	-1	10	1	12	-1	14	-1	14	1
Bilirubin (umol/L)
Bilirubin (umol/L)	Normal	4 (100%)		4 (100%)		5 (100%)		4 (100%)		5 (100%)		4 (80.0%)		26 (96.3%)
Bilirubin (umol/L)	Abnormal but not clinically significant	0		0		0		0		0		0		0
Bilirubin (umol/L)	Clinically significant	0		0		0		0		0		0		0
Bilirubin (umol/L)
Bilirubin (umol/L)	Day 2/11
Bilirubin (umol/L)
Bilirubin (umol/L)	Placebo
Bilirubin (umol/L)	n	4	4	4	4	4	4	4	4	4	4	5	5	25	25
Bilirubin (umol/L)	Mean	7.5	-2.5	7.8	-2.3	7.8	-2	8.5	-3.5	9.5	-0.5	11.8	-3	8.9	-2.3
Bilirubin (umol/L)	SD	1.29	3.11	0.96	2.06	1.71	1.41	3.11	1.73	3.11	3.87	4.76	3.81	3.08	2.75
Bilirubin (umol/L)	Median	7.5	-1.5	7.5	-2.5	7.5	-2.5	7.5	-3	9.5	0.5	11	-2	8	-2
Bilirubin (umol/L)	Minimum	6	-7	7	-4	6	-3	6	-6	6	-6	8	-9	6	-9
Bilirubin (umol/L)	Maximum	9	0	9	0	10	0	13	-2	13	3	20	1	20	3
Bilirubin (umol/L)
Bilirubin (umol/L)	Normal	4 (100%)		4 (100%)		4 (80.0%)		4 (100%)		4 (80.0%)		5 (100%)		25 (92.6%)
Bilirubin (umol/L)	Abnormal but not clinically significant	0		0		0		0		0		0		0
Bilirubin (umol/L)	Clinically significant	0		0		0		0		0		0		0
Bilirubin (umol/L)
Bilirubin (umol/L)	Active Arm
Bilirubin (umol/L)	n	4	4	4	4	5	5	4	4	5	5	4	4	26	26
Bilirubin (umol/L)	Mean	8.8	-1.8	7.8	-1.5	8	-2.8	7.5	-3	10	-1.6	11.5	0.5	8.9	-1.7
Bilirubin (umol/L)	SD	2.63	0.96	2.63	1.29	2.35	2.17	2.38	2.45	3.08	2.97	4.04	1.73	2.95	2.2
Bilirubin (umol/L)	Median	9	-1.5	8	-1.5	7	-4	6.5	-3	10	-1	10.5	0.5	8	-1
Bilirubin (umol/L)	Minimum	6	-3	5	-3	6	-5	6	-6	7	-6	8	-1	5	-6
Bilirubin (umol/L)	Maximum	11	-1	10	0	12	0	11	0	14	1	17	2	17	2
Bilirubin (umol/L)
Bilirubin (umol/L)	Normal	4 (100%)		4 (100%)		5 (100%)		4 (100%)		5 (100%)		4 (80.0%)		26 (96.3%)
Bilirubin (umol/L)	Abnormal but not clinically significant	0		0		0		0		0		0		0
Bilirubin (umol/L)	Clinically significant	0		0		0		0		0		0		0
Bilirubin (umol/L)
Bilirubin (umol/L)	ETV/EoS
Bilirubin (umol/L)
Bilirubin (umol/L)	Placebo
Bilirubin (umol/L)	n	4	4	0	0	4	4	0	0	4	4	0	0	12	12
Bilirubin (umol/L)	Mean	8.5	-1.5	NA	NA	7.8	-2	NA	NA	8.8	-1.3	NA	NA	8.3	-1.6
Bilirubin (umol/L)	SD	2.65	2.08	NA	NA	2.87	1.15	NA	NA	0.96	2.5	NA	NA	2.15	1.83
Bilirubin (umol/L)	Median	9	-1.5	NA	NA	6.5	-2	NA	NA	8.5	-1.5	NA	NA	8	-1.5
Bilirubin (umol/L)	Minimum	5	-4	NA	NA	6	-3	NA	NA	8	-4	NA	NA	5	-4
Bilirubin (umol/L)	Maximum	11	1	NA	NA	12	-1	NA	NA	10	2	NA	NA	12	2
Bilirubin (umol/L)	Normal	4 (100%)		0		4 (80.0%)		0		4 (80.0%)		0		12 (44.4%)
Bilirubin (umol/L)	Abnormal but not clinically significant	0		0		0		0		0		0		0
Bilirubin (umol/L)	Clinically significant	0		0		0		0		0		0		0
Bilirubin (umol/L)
Bilirubin (umol/L)	Active Arm
Bilirubin (umol/L)	n	0	0	4	4	0	0	4	4	0	0	4	4	12	12
Bilirubin (umol/L)	Mean	NA	NA	6.8	-2.5	NA	NA	9.3	-1.3	NA	NA	8.5	-2.5	8.2	-2.1
Bilirubin (umol/L)	SD	NA	NA	2.36	0.58	NA	NA	2.87	1.71	NA	NA	2.08	2.38	2.48	1.68
Bilirubin (umol/L)	Median	NA	NA	6	-2.5	NA	NA	10.5	-1.5	NA	NA	8.5	-3.5	8.5	-2.5
Bilirubin (umol/L)	Minimum	NA	NA	5	-3	NA	NA	5	-3	NA	NA	6	-4	5	-4
Bilirubin (umol/L)	Maximum	NA	NA	10	-2	NA	NA	11	1	NA	NA	11	1	11	1
Bilirubin (umol/L)
Bilirubin (umol/L)	Normal	0		4 (100%)		0		4 (100%)		0		4 (80.0%)		12 (44.4%)
Bilirubin (umol/L)	Abnormal but not clinically significant	0		0		0		0		0		0		0
Bilirubin (umol/L)	Clinically significant	0		0		0		0		0		0		0
Bilirubin (umol/L)
Calcium (mmol/L)	Baseline [1]
Calcium (mmol/L)
Calcium (mmol/L)	Placebo
Calcium (mmol/L)	n	4	-	4	-	4	-	4	-	4	-	5	-	25	-
Calcium (mmol/L)	Mean	2.35	-	2.383	-	2.303	-	2.39	-	2.393	-	2.358	-	2.362	-
Calcium (mmol/L)	SD	0.1431	-	0.0814	-	0.0695	-	0.0271	-	0.0981	-	0.0705	-	0.0842	-
Calcium (mmol/L)	Median	2.355	-	2.38	-	2.285	-	2.38	-	2.425	-	2.39	-	2.38	-
Calcium (mmol/L)	Minimum	2.17	-	2.29	-	2.24	-	2.37	-	2.25	-	2.27	-	2.17	-
Calcium (mmol/L)	Maximum	2.52	-	2.48	-	2.4	-	2.43	-	2.47	-	2.44	-	2.52	-
Calcium (mmol/L)
Calcium (mmol/L)	Normal	4 (100%)		4 (100%)		4 (80.0%)		4 (100%)		4 (80.0%)		5 (100%)		25 (92.6%)
Calcium (mmol/L)	Abnormal but not clinically significant	0		0		0		0		0		0		0
Calcium (mmol/L)	Clinically significant	0		0		0		0		0		0		0
Calcium (mmol/L)
Calcium (mmol/L)	Active Arm
Calcium (mmol/L)	n	4	-	4	-	5	-	4	-	5	-	4	-	26	-
Calcium (mmol/L)	Mean	2.353	-	2.36	-	2.334	-	2.34	-	2.43	-	2.345	-	2.362	-
Calcium (mmol/L)	SD	0.0574	-	0.0775	-	0.1234	-	0.0698	-	0.049	-	0.0412	-	0.0771	-
Calcium (mmol/L)	Median	2.345	-	2.38	-	2.38	-	2.36	-	2.45	-	2.35	-	2.38	-
Calcium (mmol/L)	Minimum	2.3	-	2.25	-	2.18	-	2.24	-	2.36	-	2.3	-	2.18	-
Calcium (mmol/L)	Maximum	2.42	-	2.43	-	2.47	-	2.4	-	2.48	-	2.38	-	2.48	-
Calcium (mmol/L)
Calcium (mmol/L)	Normal	4 (100%)		4 (100%)		5 (100%)		4 (100%)		5 (100%)		4 (80.0%)		26 (96.3%)
Calcium (mmol/L)	Abnormal but not clinically significant	0		0		0		0		0		0		0
Calcium (mmol/L)	Clinically significant	0		0		0		0		0		0		0
Calcium (mmol/L)
Calcium (mmol/L)	Day 1/10 Confinement-8
Calcium (mmol/L)
Calcium (mmol/L)	Placebo
Calcium (mmol/L)	n	4	4	4	4	4	4	4	4	4	4	5	5	25	25
Calcium (mmol/L)	Mean	2.255	-0.095	2.243	-0.14	2.258	-0.045	2.29	-0.1	2.228	-0.165	2.292	-0.066	2.262	-0.1
Calcium (mmol/L)	SD	0.0443	0.1047	0.1786	0.1906	0.0737	0.0436	0.0346	0.0606	0.075	0.1012	0.0268	0.0568	0.0805	0.1007
Calcium (mmol/L)	Median	2.24	-0.115	2.305	-0.14	2.26	-0.035	2.3	-0.075	2.24	-0.17	2.29	-0.07	2.29	-0.1
Calcium (mmol/L)	Minimum	2.22	-0.2	1.98	-0.37	2.17	-0.1	2.24	-0.19	2.13	-0.28	2.25	-0.13	1.98	-0.37
Calcium (mmol/L)	Maximum	2.32	0.05	2.38	0.09	2.34	-0.01	2.32	-0.06	2.3	-0.04	2.32	0.02	2.38	0.09
Calcium (mmol/L)
Calcium (mmol/L)	Normal	4 (100%)		3 (75.0%)		4 (80.0%)		4 (100%)		4 (80.0%)		5 (100%)		24 (88.9%)
Calcium (mmol/L)	Abnormal but not clinically significant	0		1 (25.0%)		0		0		0		0		1 (3.7%)
Calcium (mmol/L)	Clinically significant	0		0		0		0		0		0		0
Calcium (mmol/L)
Calcium (mmol/L)	Active Arm
Calcium (mmol/L)	n	4	4	4	4	5	5	4	4	5	5	4	4	26	26
Calcium (mmol/L)	Mean	2.288	-0.065	2.293	-0.068	2.218	-0.116	2.29	-0.05	2.328	-0.102	2.23	-0.115	2.274	-0.088
Calcium (mmol/L)	SD	0.1195	0.1008	0.0538	0.1302	0.0814	0.0635	0.0726	0.0956	0.0683	0.0349	0.0783	0.0854	0.083	0.0822
Calcium (mmol/L)	Median	2.3	-0.065	2.29	-0.09	2.26	-0.12	2.305	-0.035	2.33	-0.12	2.22	-0.09	2.285	-0.11
Calcium (mmol/L)	Minimum	2.13	-0.17	2.23	-0.2	2.08	-0.19	2.19	-0.18	2.24	-0.12	2.15	-0.23	2.08	-0.23
Calcium (mmol/L)	Maximum	2.42	0.04	2.36	0.11	2.28	-0.02	2.36	0.05	2.42	-0.04	2.33	-0.05	2.42	0.11
Calcium (mmol/L)
Calcium (mmol/L)	Normal	4 (100%)		4 (100%)		4 (80.0%)		4 (100%)		5 (100%)		4 (80.0%)		25 (92.6%)
Calcium (mmol/L)	Abnormal but not clinically significant	0		0		1 (20.0%)		0		0		0		1 (3.7%)
Calcium (mmol/L)	Clinically significant	0		0		0		0		0		0		0
Calcium (mmol/L)
Calcium (mmol/L)	Day 2/11
Calcium (mmol/L)
Calcium (mmol/L)	Placebo
Calcium (mmol/L)	n	4	4	4	4	4	4	4	4	4	4	5	5	25	25
Calcium (mmol/L)	Mean	2.258	-0.093	2.313	-0.07	2.253	-0.05	2.323	-0.068	2.398	0.005	2.294	-0.064	2.306	-0.057
Calcium (mmol/L)	SD	0.1024	0.09	0.0797	0.103	0.064	0.0408	0.0171	0.031	0.0206	0.0785	0.077	0.1274	0.0777	0.084
Calcium (mmol/L)	Median	2.265	-0.09	2.32	-0.065	2.26	-0.065	2.325	-0.06	2.4	-0.025	2.26	-0.04	2.32	-0.05
Calcium (mmol/L)	Minimum	2.15	-0.18	2.21	-0.2	2.17	-0.08	2.3	-0.11	2.37	-0.05	2.21	-0.19	2.15	-0.2
Calcium (mmol/L)	Maximum	2.35	-0.01	2.4	0.05	2.32	0.01	2.34	-0.04	2.42	0.12	2.39	0.12	2.42	0.12
Calcium (mmol/L)
Calcium (mmol/L)	Normal	4 (100%)		4 (100%)		4 (80.0%)		4 (100%)		4 (80.0%)		5 (100%)		25 (92.6%)
Calcium (mmol/L)	Abnormal but not clinically significant	0		0		0		0		0		0		0
Calcium (mmol/L)	Clinically significant	0		0		0		0		0		0		0
Calcium (mmol/L)
Calcium (mmol/L)	Active Arm
Calcium (mmol/L)	n	4	4	4	4	5	5	4	4	5	5	4	4	26	26
Calcium (mmol/L)	Mean	2.3	-0.053	2.305	-0.055	2.26	-0.074	2.288	-0.053	2.378	-0.052	2.363	0.018	2.316	-0.046
Calcium (mmol/L)	SD	0.1134	0.0885	0.0714	0.052	0.0908	0.0896	0.0685	0.1021	0.0952	0.0936	0.0991	0.0797	0.0927	0.0825
Calcium (mmol/L)	Median	2.355	-0.04	2.315	-0.04	2.23	-0.08	2.305	-0.05	2.4	-0.05	2.38	0.025	2.33	-0.05
Calcium (mmol/L)	Minimum	2.13	-0.17	2.21	-0.13	2.18	-0.2	2.19	-0.18	2.28	-0.19	2.23	-0.07	2.13	-0.2
Calcium (mmol/L)	Maximum	2.36	0.04	2.38	-0.01	2.38	0.05	2.35	0.07	2.51	0.06	2.46	0.09	2.51	0.09
Calcium (mmol/L)
Calcium (mmol/L)	Normal	4 (100%)		4 (100%)		5 (100%)		4 (100%)		5 (100%)		4 (80.0%)		26 (96.3%)
Calcium (mmol/L)	Abnormal but not clinically significant	0		0		0		0		0		0		0
Calcium (mmol/L)	Clinically significant	0		0		0		0		0		0		0
Calcium (mmol/L)
Calcium (mmol/L)	ETV/EoS
Calcium (mmol/L)
Calcium (mmol/L)	Placebo
Calcium (mmol/L)	n	4	4	0	0	4	4	0	0	4	4	0	0	12	12
Calcium (mmol/L)	Mean	2.275	-0.075	NA	NA	2.29	-0.013	NA	NA	2.38	-0.013	NA	NA	2.315	-0.033
Calcium (mmol/L)	SD	0.1015	0.0733	NA	NA	0.0787	0.0512	NA	NA	0.0673	0.1626	NA	NA	0.0899	0.1017
Calcium (mmol/L)	Median	2.24	-0.095	NA	NA	2.295	-0.005	NA	NA	2.35	-0.085	NA	NA	2.325	-0.075
Calcium (mmol/L)	Minimum	2.2	-0.14	NA	NA	2.19	-0.08	NA	NA	2.34	-0.11	NA	NA	2.19	-0.14
Calcium (mmol/L)	Maximum	2.42	0.03	NA	NA	2.38	0.04	NA	NA	2.48	0.23	NA	NA	2.48	0.23
Calcium (mmol/L)	Normal	4 (100%)		0		4 (80.0%)		0		4 (80.0%)		0		12 (44.4%)
Calcium (mmol/L)	Abnormal but not clinically significant	0		0		0		0		0		0		0
Calcium (mmol/L)	Clinically significant	0		0		0		0		0		0		0
Calcium (mmol/L)
Calcium (mmol/L)	Active Arm
Calcium (mmol/L)	n	0	0	4	4	0	0	4	4	0	0	4	4	12	12
Calcium (mmol/L)	Mean	NA	NA	2.345	-0.015	NA	NA	2.338	-0.003	NA	NA	2.328	-0.017	2.337	-0.012
Calcium (mmol/L)	SD	NA	NA	0.0451	0.1103	NA	NA	0.0834	0.0645	NA	NA	0.0512	0.0532	0.0568	0.0726
Calcium (mmol/L)	Median	NA	NA	2.36	-0.015	NA	NA	2.305	0.005	NA	NA	2.335	-0.035	2.335	-0.025
Calcium (mmol/L)	Minimum	NA	NA	2.28	-0.15	NA	NA	2.28	-0.08	NA	NA	2.26	-0.06	2.26	-0.15
Calcium (mmol/L)	Maximum	NA	NA	2.38	0.12	NA	NA	2.46	0.06	NA	NA	2.38	0.06	2.46	0.12
Calcium (mmol/L)
Calcium (mmol/L)	Normal	0		4 (100%)		0		4 (100%)		0		4 (80.0%)		12 (44.4%)
Calcium (mmol/L)	Abnormal but not clinically significant	0		0		0		0		0		0		0
Calcium (mmol/L)	Clinically significant	0		0		0		0		0		0		0
Calcium (mmol/L)
Chloride (mmol/L)	Baseline [1]
Chloride (mmol/L)
Chloride (mmol/L)	Placebo
Chloride (mmol/L)	n	4	-	4	-	4	-	4	-	4	-	5	-	25	-
Chloride (mmol/L)	Mean	106.5	-	103.8	-	105.8	-	106	-	106	-	105	-	105.5	-
Chloride (mmol/L)	SD	0.58	-	1.71	-	1.71	-	0.82	-	0.82	-	0.71	-	1.36	-
Chloride (mmol/L)	Median	106.5	-	103.5	-	105.5	-	106	-	106	-	105	-	106	-
Chloride (mmol/L)	Minimum	106	-	102	-	104	-	105	-	105	-	104	-	102	-
Chloride (mmol/L)	Maximum	107	-	106	-	108	-	107	-	107	-	106	-	108	-
Chloride (mmol/L)
Chloride (mmol/L)	Normal	4 (100%)		4 (100%)		4 (80.0%)		4 (100%)		4 (80.0%)		5 (100%)		25 (92.6%)
Chloride (mmol/L)	Abnormal but not clinically significant	0		0		0		0		0		0		0
Chloride (mmol/L)	Clinically significant	0		0		0		0		0		0		0
Chloride (mmol/L)
Chloride (mmol/L)	Active Arm
Chloride (mmol/L)	n	4	-	4	-	5	-	4	-	5	-	4	-	26	-
Chloride (mmol/L)	Mean	107.5	-	105	-	106.2	-	105	-	105.4	-	105.5	-	105.8	-
Chloride (mmol/L)	SD	1.29	-	3.37	-	1.92	-	1.41	-	1.14	-	1.29	-	1.88	-
Chloride (mmol/L)	Median	107.5	-	106.5	-	106	-	104.5	-	105	-	105.5	-	106	-
Chloride (mmol/L)	Minimum	106	-	100	-	104	-	104	-	104	-	104	-	100	-
Chloride (mmol/L)	Maximum	109	-	107	-	109	-	107	-	107	-	107	-	109	-
Chloride (mmol/L)
Chloride (mmol/L)	Normal	4 (100%)		4 (100%)		5 (100%)		4 (100%)		5 (100%)		4 (80.0%)		26 (96.3%)
Chloride (mmol/L)	Abnormal but not clinically significant	0		0		0		0		0		0		0
Chloride (mmol/L)	Clinically significant	0		0		0		0		0		0		0
Chloride (mmol/L)
Chloride (mmol/L)	Day 1/10 Confinement-8
Chloride (mmol/L)
Chloride (mmol/L)	Placebo
Chloride (mmol/L)	n	4	4	4	4	4	4	4	4	4	4	5	5	25	25
Chloride (mmol/L)	Mean	106	-0.5	105.5	1.8	105.8	0	106.5	0.5	107	1	106.6	1.6	106.2	0.8
Chloride (mmol/L)	SD	0.82	0.58	3.42	4.35	2.06	1.63	1.29	1.29	2.58	2.45	1.82	1.52	1.98	2.18
Chloride (mmol/L)	Median	106	-0.5	105	0.5	106	0	106.5	0.5	107	1	106	1	106	0
Chloride (mmol/L)	Minimum	105	-1	102	-2	103	-2	105	-1	104	-2	105	0	102	-2
Chloride (mmol/L)	Maximum	107	0	110	8	108	2	108	2	110	4	109	4	110	8
Chloride (mmol/L)
Chloride (mmol/L)	Normal	4 (100%)		4 (100%)		4 (80.0%)		4 (100%)		4 (80.0%)		5 (100%)		25 (92.6%)
Chloride (mmol/L)	Abnormal but not clinically significant	0		0		0		0		0		0		0
Chloride (mmol/L)	Clinically significant	0		0		0		0		0		0		0
Chloride (mmol/L)
Chloride (mmol/L)	Active Arm
Chloride (mmol/L)	n	4	4	4	4	5	5	4	4	5	5	4	4	26	26
Chloride (mmol/L)	Mean	107.3	-0.3	104.5	-0.5	106.4	0.2	106.8	1.8	106.8	1.4	107.3	1.8	106.5	0.7
Chloride (mmol/L)	SD	2.36	1.71	1	2.38	3.36	1.92	1.5	1.5	1.3	1.95	0.96	2.06	2.02	1.97
Chloride (mmol/L)	Median	108	-0.5	105	-1.5	107	0	107	1	107	2	107.5	2	107	1
Chloride (mmol/L)	Minimum	104	-2	103	-2	102	-2	105	1	105	-2	106	-1	102	-2
Chloride (mmol/L)	Maximum	109	2	105	3	110	3	108	4	108	3	108	4	110	4
Chloride (mmol/L)
Chloride (mmol/L)	Normal	4 (100%)		4 (100%)		5 (100%)		4 (100%)		5 (100%)		4 (80.0%)		26 (96.3%)
Chloride (mmol/L)	Abnormal but not clinically significant	0		0		0		0		0		0		0
Chloride (mmol/L)	Clinically significant	0		0		0		0		0		0		0
Chloride (mmol/L)
Chloride (mmol/L)	Day 2/11
Chloride (mmol/L)
Chloride (mmol/L)	Placebo
Chloride (mmol/L)	n	4	4	4	4	4	4	4	4	4	4	5	5	25	25
Chloride (mmol/L)	Mean	106.5	0	104	0.3	106.5	0.8	106.5	0.5	106	0	105.4	0.4	105.8	0.3
Chloride (mmol/L)	SD	1.73	2.16	2.31	2.63	2.52	0.96	1.91	2.38	2.45	2.16	1.34	1.82	2.04	1.86
Chloride (mmol/L)	Median	107	0.5	104	-0.5	106	0.5	106	0.5	106.5	0.5	106	1	106	0
Chloride (mmol/L)	Minimum	104	-3	102	-2	104	0	105	-2	103	-3	104	-2	102	-3
Chloride (mmol/L)	Maximum	108	2	106	4	110	2	109	3	108	2	107	2	110	4
Chloride (mmol/L)
Chloride (mmol/L)	Normal	4 (100%)		4 (100%)		4 (80.0%)		4 (100%)		4 (80.0%)		5 (100%)		25 (92.6%)
Chloride (mmol/L)	Abnormal but not clinically significant	0		0		0		0		0		0		0
Chloride (mmol/L)	Clinically significant	0		0		0		0		0		0		0
Chloride (mmol/L)
Chloride (mmol/L)	Active Arm
Chloride (mmol/L)	n	4	4	4	4	5	5	4	4	5	5	4	4	26	26
Chloride (mmol/L)	Mean	106.5	-1	105	0	106.2	0	105.8	0.8	106.2	0.8	106.8	1.3	106.1	0.3
Chloride (mmol/L)	SD	1.29	1.63	1.83	2.16	2.49	2.12	1.26	0.96	0.84	1.3	1.26	2.36	1.55	1.78
Chloride (mmol/L)	Median	106.5	-1	105	-0.5	107	0	106	0.5	106	1	107	2	106	0
Chloride (mmol/L)	Minimum	105	-3	103	-2	102	-3	104	0	105	-1	105	-2	102	-3
Chloride (mmol/L)	Maximum	108	1	107	3	108	2	107	2	107	2	108	3	108	3
Chloride (mmol/L)
Chloride (mmol/L)	Normal	4 (100%)		4 (100%)		5 (100%)		4 (100%)		5 (100%)		4 (80.0%)		26 (96.3%)
Chloride (mmol/L)	Abnormal but not clinically significant	0		0		0		0		0		0		0
Chloride (mmol/L)	Clinically significant	0		0		0		0		0		0		0
Chloride (mmol/L)
Chloride (mmol/L)	ETV/EoS
Chloride (mmol/L)
Chloride (mmol/L)	Placebo
Chloride (mmol/L)	n	4	4	0	0	4	4	0	0	4	4	0	0	12	12
Chloride (mmol/L)	Mean	106.3	-0.3	NA	NA	105.5	-0.3	NA	NA	104.3	-1.8	NA	NA	105.3	-0.8
Chloride (mmol/L)	SD	2.06	2.22	NA	NA	1.29	2.63	NA	NA	1.71	2.36	NA	NA	1.78	2.3
Chloride (mmol/L)	Median	106.5	0	NA	NA	105.5	0	NA	NA	104.5	-1	NA	NA	105	-0.5
Chloride (mmol/L)	Minimum	104	-3	NA	NA	104	-3	NA	NA	102	-5	NA	NA	102	-5
Chloride (mmol/L)	Maximum	108	2	NA	NA	107	2	NA	NA	106	0	NA	NA	108	2
Chloride (mmol/L)	Normal	4 (100%)		0		4 (80.0%)		0		4 (80.0%)		0		12 (44.4%)
Chloride (mmol/L)	Abnormal but not clinically significant	0		0		0		0		0		0		0
Chloride (mmol/L)	Clinically significant	0		0		0		0		0		0		0
Chloride (mmol/L)
Chloride (mmol/L)	Active Arm
Chloride (mmol/L)	n	0	0	4	4	0	0	4	4	0	0	4	4	12	12
Chloride (mmol/L)	Mean	NA	NA	105.5	0.5	NA	NA	106	1	NA	NA	106.3	0.8	105.9	0.8
Chloride (mmol/L)	SD	NA	NA	1.91	3.32	NA	NA	2.16	2.45	NA	NA	0.96	0.5	1.62	2.18
Chloride (mmol/L)	Median	NA	NA	106	0	NA	NA	106.5	0.5	NA	NA	106.5	1	106.5	0.5
Chloride (mmol/L)	Minimum	NA	NA	103	-3	NA	NA	103	-1	NA	NA	105	0	103	-3
Chloride (mmol/L)	Maximum	NA	NA	107	5	NA	NA	108	4	NA	NA	107	1	108	5
Chloride (mmol/L)
Chloride (mmol/L)	Normal	0		4 (100%)		0		4 (100%)		0		4 (80.0%)		12 (44.4%)
Chloride (mmol/L)	Abnormal but not clinically significant	0		0		0		0		0		0		0
Chloride (mmol/L)	Clinically significant	0		0		0		0		0		0		0
Chloride (mmol/L)
Cholesterol (mmol/L)	Baseline [1]
Cholesterol (mmol/L)
Cholesterol (mmol/L)	Placebo
Cholesterol (mmol/L)	n	4	-	4	-	4	-	4	-	4	-	5	-	25	-
Cholesterol (mmol/L)	Mean	4.5	-	4.63	-	4.98	-	4	-	3.93	-	4.28	-	4.38	-
Cholesterol (mmol/L)	SD	1.01	-	0.922	-	0.888	-	0.829	-	0.699	-	0.54	-	0.812	-
Cholesterol (mmol/L)	Median	4.25	-	4.7	-	4.6	-	3.7	-	4	-	4.3	-	4.4	-
Cholesterol (mmol/L)	Minimum	3.7	-	3.6	-	4.4	-	3.4	-	3.1	-	3.6	-	3.1	-
Cholesterol (mmol/L)	Maximum	5.8	-	5.5	-	6.3	-	5.2	-	4.6	-	4.9	-	6.3	-
Cholesterol (mmol/L)
Cholesterol (mmol/L)	Normal	3 (75.0%)		4 (100%)		3 (60.0%)		4 (100%)		4 (80.0%)		5 (100%)		23 (85.2%)
Cholesterol (mmol/L)	Abnormal but not clinically significant	1 (25.0%)		0		1 (20.0%)		0		0		0		2 (7.4%)
Cholesterol (mmol/L)	Clinically significant	0		0		0		0		0		0		0
Cholesterol (mmol/L)
Cholesterol (mmol/L)	Active Arm
Cholesterol (mmol/L)	n	4	-	4	-	5	-	4	-	5	-	4	-	26	-
Cholesterol (mmol/L)	Mean	4.33	-	4.23	-	4.82	-	4.03	-	3.96	-	3.9	-	4.22	-
Cholesterol (mmol/L)	SD	0.714	-	1.486	-	0.638	-	0.814	-	0.467	-	0.497	-	0.803	-
Cholesterol (mmol/L)	Median	4.35	-	4.2	-	4.4	-	4	-	4.3	-	3.95	-	4.3	-
Cholesterol (mmol/L)	Minimum	3.5	-	2.8	-	4.3	-	3.1	-	3.4	-	3.3	-	2.8	-
Cholesterol (mmol/L)	Maximum	5.1	-	5.7	-	5.7	-	5	-	4.3	-	4.4	-	5.7	-
Cholesterol (mmol/L)
Cholesterol (mmol/L)	Normal	4 (100%)		3 (75.0%)		4 (80.0%)		4 (100%)		5 (100%)		4 (80.0%)		24 (88.9%)
Cholesterol (mmol/L)	Abnormal but not clinically significant	0		1 (25.0%)		1 (20.0%)		0		0		0		2 (7.4%)
Cholesterol (mmol/L)	Clinically significant	0		0		0		0		0		0		0
Cholesterol (mmol/L)
Cholesterol (mmol/L)	Day 1/10 Confinement-8
Cholesterol (mmol/L)
Cholesterol (mmol/L)	Placebo
Cholesterol (mmol/L)	n	4	4	4	4	4	4	4	4	4	4	5	5	25	25
Cholesterol (mmol/L)	Mean	4.18	-0.33	4.23	-0.4	5	0.03	4	0	3.63	-0.3	4.12	-0.16	4.19	-0.19
Cholesterol (mmol/L)	SD	0.988	0.32	1.132	0.44	1.023	0.171	0.77	0.216	0.699	0	0.823	0.313	0.912	0.298
Cholesterol (mmol/L)	Median	4.2	-0.35	4.05	-0.4	4.65	0.05	3.85	-0.05	3.7	-0.3	4	-0.3	4.2	-0.2
Cholesterol (mmol/L)	Minimum	3.1	-0.6	3.2	-0.9	4.2	-0.2	3.3	-0.2	2.8	-0.3	3.1	-0.5	2.8	-0.9
Cholesterol (mmol/L)	Maximum	5.2	0	5.6	0.1	6.5	0.2	5	0.3	4.3	-0.3	5	0.3	6.5	0.3
Cholesterol (mmol/L)
Cholesterol (mmol/L)	Normal	4 (100%)		3 (75.0%)		3 (60.0%)		4 (100%)		4 (80.0%)		5 (100%)		23 (85.2%)
Cholesterol (mmol/L)	Abnormal but not clinically significant	0		1 (25.0%)		1 (20.0%)		0		0		0		2 (7.4%)
Cholesterol (mmol/L)	Clinically significant	0		0		0		0		0		0		0
Cholesterol (mmol/L)
Cholesterol (mmol/L)	Active Arm
Cholesterol (mmol/L)	n	4	4	4	4	5	5	4	4	5	5	4	4	26	26
Cholesterol (mmol/L)	Mean	4.08	-0.25	4.05	-0.17	4.74	-0.08	3.9	-0.12	3.76	-0.2	3.6	-0.3	4.04	-0.18
Cholesterol (mmol/L)	SD	0.834	0.48	0.985	0.519	0.77	0.438	0.678	0.419	0.513	0.2	0.523	0.141	0.757	0.355
Cholesterol (mmol/L)	Median	3.75	-0.2	4.1	-0.1	4.8	-0.1	3.65	-0.05	3.8	-0.1	3.6	-0.25	3.9	-0.15
Cholesterol (mmol/L)	Minimum	3.5	-0.8	3.1	-0.8	3.9	-0.5	3.4	-0.7	3.1	-0.5	3.1	-0.5	3.1	-0.8
Cholesterol (mmol/L)	Maximum	5.3	0.2	4.9	0.3	5.9	0.5	4.9	0.3	4.3	0	4.1	-0.2	5.9	0.5
Cholesterol (mmol/L)
Cholesterol (mmol/L)	Normal	4 (100%)		4 (100%)		4 (80.0%)		4 (100%)		5 (100%)		4 (80.0%)		25 (92.6%)
Cholesterol (mmol/L)	Abnormal but not clinically significant	0		0		1 (20.0%)		0		0		0		1 (3.7%)
Cholesterol (mmol/L)	Clinically significant	0		0		0		0		0		0		0
Cholesterol (mmol/L)
Cholesterol (mmol/L)	Day 2/11
Cholesterol (mmol/L)
Cholesterol (mmol/L)	Placebo
Cholesterol (mmol/L)	n	4	4	4	4	4	4	4	4	4	4	5	5	25	25
Cholesterol (mmol/L)	Mean	4.38	-0.13	4.3	-0.32	4.9	-0.07	3.8	-0.2	4	0.08	4.18	-0.1	4.26	-0.12
Cholesterol (mmol/L)	SD	0.754	0.435	1.049	0.427	0.97	0.222	0.56	0.346	0.993	0.359	0.661	0.255	0.825	0.331
Cholesterol (mmol/L)	Median	4.45	-0.05	4.05	-0.35	4.55	-0.1	3.7	-0.1	3.9	-0.05	4.3	-0.1	4.3	-0.1
Cholesterol (mmol/L)	Minimum	3.5	-0.7	3.4	-0.8	4.2	-0.3	3.3	-0.7	3	-0.2	3.1	-0.5	3	-0.8
Cholesterol (mmol/L)	Maximum	5.1	0.3	5.7	0.2	6.3	0.2	4.5	0.1	5.2	0.6	4.8	0.2	6.3	0.6
Cholesterol (mmol/L)
Cholesterol (mmol/L)	Normal	4 (100%)		3 (75.0%)		3 (60.0%)		4 (100%)		4 (80.0%)		5 (100%)		23 (85.2%)
Cholesterol (mmol/L)	Abnormal but not clinically significant	0		1 (25.0%)		1 (20.0%)		0		0		0		2 (7.4%)
Cholesterol (mmol/L)	Clinically significant	0		0		0		0		0		0		0
Cholesterol (mmol/L)
Cholesterol (mmol/L)	Active Arm
Cholesterol (mmol/L)	n	4	4	4	4	5	5	4	4	5	5	4	4	26	26
Cholesterol (mmol/L)	Mean	4.3	-0.02	4.28	0.05	4.76	-0.06	3.93	-0.1	4.06	0.1	3.93	0.02	4.22	0
Cholesterol (mmol/L)	SD	0.606	0.377	1.13	0.451	0.76	0.498	0.618	0.455	0.747	0.339	0.568	0.299	0.746	0.374
Cholesterol (mmol/L)	Median	4.2	-0.15	4.3	0.05	4.7	0	3.75	0	4.3	0.1	3.95	0.1	4.3	0.05
Cholesterol (mmol/L)	Minimum	3.7	-0.3	3.2	-0.5	3.9	-0.6	3.4	-0.7	3	-0.4	3.3	-0.4	3	-0.7
Cholesterol (mmol/L)	Maximum	5.1	0.5	5.3	0.6	5.9	0.6	4.8	0.3	4.8	0.5	4.5	0.3	5.9	0.6
Cholesterol (mmol/L)
Cholesterol (mmol/L)	Normal	4 (100%)		4 (100%)		4 (80.0%)		4 (100%)		5 (100%)		4 (80.0%)		25 (92.6%)
Cholesterol (mmol/L)	Abnormal but not clinically significant	0		0		1 (20.0%)		0		0		0		1 (3.7%)
Cholesterol (mmol/L)	Clinically significant	0		0		0		0		0		0		0
Cholesterol (mmol/L)
Cholesterol (mmol/L)	ETV/EoS
Cholesterol (mmol/L)
Cholesterol (mmol/L)	Placebo
Cholesterol (mmol/L)	n	4	4	0	0	4	4	0	0	4	4	0	0	12	12
Cholesterol (mmol/L)	Mean	4.55	0.05	NA	NA	4.9	-0.07	NA	NA	4.08	0.15	NA	NA	4.51	0.04
Cholesterol (mmol/L)	SD	1.204	0.351	NA	NA	0.693	0.33	NA	NA	0.75	0.58	NA	NA	0.897	0.406
Cholesterol (mmol/L)	Median	4.3	0.05	NA	NA	4.7	-0.1	NA	NA	4.2	0.1	NA	NA	4.55	0.05
Cholesterol (mmol/L)	Minimum	3.4	-0.3	NA	NA	4.3	-0.4	NA	NA	3.1	-0.5	NA	NA	3.1	-0.5
Cholesterol (mmol/L)	Maximum	6.2	0.4	NA	NA	5.9	0.3	NA	NA	4.8	0.9	NA	NA	6.2	0.9
Cholesterol (mmol/L)	Normal	3 (75.0%)		0		3 (60.0%)		0		4 (80.0%)		0		10 (37.0%)
Cholesterol (mmol/L)	Abnormal but not clinically significant	1 (25.0%)		0		1 (20.0%)		0		0		0		2 (7.4%)
Cholesterol (mmol/L)	Clinically significant	0		0		0		0		0		0		0
Cholesterol (mmol/L)
Cholesterol (mmol/L)	Active Arm
Cholesterol (mmol/L)	n	0	0	4	4	0	0	4	4	0	0	4	4	12	12
Cholesterol (mmol/L)	Mean	NA	NA	4.35	0.12	NA	NA	4.1	0.08	NA	NA	3.98	0.08	4.14	0.09
Cholesterol (mmol/L)	SD	NA	NA	1.015	0.512	NA	NA	0.949	0.597	NA	NA	0.822	0.34	0.859	0.448
Cholesterol (mmol/L)	Median	NA	NA	4.45	0.1	NA	NA	3.85	0.3	NA	NA	3.95	0	4	0.2
Cholesterol (mmol/L)	Minimum	NA	NA	3.2	-0.4	NA	NA	3.3	-0.8	NA	NA	3.1	-0.2	3.1	-0.8
Cholesterol (mmol/L)	Maximum	NA	NA	5.3	0.7	NA	NA	5.4	0.5	NA	NA	4.9	0.5	5.4	0.7
Cholesterol (mmol/L)
Cholesterol (mmol/L)	Normal	0		4 (100%)		0		4 (100%)		0		4 (80.0%)		12 (44.4%)
Cholesterol (mmol/L)	Abnormal but not clinically significant	0		0		0		0		0		0		0
Cholesterol (mmol/L)	Clinically significant	0		0		0		0		0		0		0
Cholesterol (mmol/L)
Creatine Kinase (U/L)	Baseline [1]
Creatine Kinase (U/L)
Creatine Kinase (U/L)	Placebo
Creatine Kinase (U/L)	n	4	-	4	-	4	-	4	-	4	-	5	-	25	-
Creatine Kinase (U/L)	Mean	87.3	-	78.3	-	69.8	-	85.3	-	75.5	-	63.8	-	76.1	-
Creatine Kinase (U/L)	SD	72.32	-	19.62	-	32.6	-	25.62	-	28.87	-	17.43	-	33.84	-
Creatine Kinase (U/L)	Median	55	-	86.5	-	72.5	-	82.5	-	72.5	-	72	-	72	-
Creatine Kinase (U/L)	Minimum	44	-	49	-	30	-	61	-	44	-	34	-	30	-
Creatine Kinase (U/L)	Maximum	195	-	91	-	104	-	115	-	113	-	77	-	195	-
Creatine Kinase (U/L)
Creatine Kinase (U/L)	Normal	3 (75.0%)		4 (100%)		4 (80.0%)		4 (100%)		4 (80.0%)		5 (100%)		24 (88.9%)
Creatine Kinase (U/L)	Abnormal but not clinically significant	1 (25.0%)		0		0		0		0		0		1 (3.7%)
Creatine Kinase (U/L)	Clinically significant	0		0		0		0		0		0		0
Creatine Kinase (U/L)
Creatine Kinase (U/L)	Active Arm
Creatine Kinase (U/L)	n	4	-	4	-	5	-	4	-	5	-	4	-	26	-
Creatine Kinase (U/L)	Mean	60.8	-	270.3	-	162.8	-	78	-	83	-	61.5	-	119.7	-
Creatine Kinase (U/L)	SD	37.11	-	405.43	-	178.8	-	13.49	-	37.17	-	15.61	-	175.84	-
Creatine Kinase (U/L)	Median	48	-	77.5	-	95	-	78.5	-	71	-	56	-	71.5	-
Creatine Kinase (U/L)	Minimum	33	-	48	-	44	-	64	-	48	-	50	-	33	-
Creatine Kinase (U/L)	Maximum	114	-	878	-	480	-	91	-	144	-	84	-	878	-
Creatine Kinase (U/L)
Creatine Kinase (U/L)	Normal	4 (100%)		3 (75.0%)		4 (80.0%)		4 (100%)		5 (100%)		4 (80.0%)		24 (88.9%)
Creatine Kinase (U/L)	Abnormal but not clinically significant	0		1 (25.0%)		1 (20.0%)		0		0		0		2 (7.4%)
Creatine Kinase (U/L)	Clinically significant	0		0		0		0		0		0		0
Creatine Kinase (U/L)
Creatine Kinase (U/L)	Day 1/10 Confinement-8
Creatine Kinase (U/L)
Creatine Kinase (U/L)	Placebo
Creatine Kinase (U/L)	n	4	4	4	4	4	4	4	4	4	4	5	5	25	25
Creatine Kinase (U/L)	Mean	52.5	-34.8	79.3	1	52	-17.8	59.5	-25.8	58.3	-17.3	48.6	-15.2	58	-18.2
Creatine Kinase (U/L)	SD	35.27	37.57	0.5	19.49	18.46	15.67	3.42	23.51	31.16	11.87	9.13	8.96	20.97	21.76
Creatine Kinase (U/L)	Median	38	-20.5	79	-7	57.5	-15	59	-22.5	49	-12	51	-19	56	-12
Creatine Kinase (U/L)	Minimum	29	-90	79	-12	26	-37	56	-55	32	-35	33	-23	26	-90
Creatine Kinase (U/L)	Maximum	105	-8	80	30	67	-4	64	-3	103	-10	56	-1	105	30
Creatine Kinase (U/L)
Creatine Kinase (U/L)	Normal	4 (100%)		4 (100%)		4 (80.0%)		4 (100%)		4 (80.0%)		5 (100%)		25 (92.6%)
Creatine Kinase (U/L)	Abnormal but not clinically significant	0		0		0		0		0		0		0
Creatine Kinase (U/L)	Clinically significant	0		0		0		0		0		0		0
Creatine Kinase (U/L)
Creatine Kinase (U/L)	Active Arm
Creatine Kinase (U/L)	n	4	4	4	4	5	5	4	4	5	5	4	4	26	26
Creatine Kinase (U/L)	Mean	52.3	-8.5	140.8	-129.5	143.2	-19.6	50.5	-27.5	62.2	-20.8	49	-12.5	84.5	-35.2
Creatine Kinase (U/L)	SD	34.42	3.32	176.52	229.79	181.88	8.17	10.02	14.66	27.23	10.21	8.52	11.45	105.65	90.14
Creatine Kinase (U/L)	Median	40.5	-7.5	63.5	-19.5	76	-19	47.5	-22.5	51	-20	51	-11.5	51.5	-16.5
Creatine Kinase (U/L)	Minimum	27	-13	32	-474	33	-31	42	-49	39	-37	37	-27	27	-474
Creatine Kinase (U/L)	Maximum	101	-6	404	-5	467	-11	65	-16	107	-9	57	0	467	0
Creatine Kinase (U/L)
Creatine Kinase (U/L)	Normal	4 (100%)		3 (75.0%)		4 (80.0%)		4 (100%)		5 (100%)		4 (80.0%)		24 (88.9%)
Creatine Kinase (U/L)	Abnormal but not clinically significant	0		1 (25.0%)		1 (20.0%)		0		0		0		2 (7.4%)
Creatine Kinase (U/L)	Clinically significant	0		0		0		0		0		0		0
Creatine Kinase (U/L)
Creatine Kinase (U/L)	Day 2/11
Creatine Kinase (U/L)
Creatine Kinase (U/L)	Placebo
Creatine Kinase (U/L)	n	4	4	4	4	4	4	4	4	4	4	5	5	25	25
Creatine Kinase (U/L)	Mean	45.8	-41.5	60	-18.3	43.8	-26	47	-38.3	55.8	-19.8	40.6	-23.2	48.5	-27.6
Creatine Kinase (U/L)	SD	30.45	41.91	19.03	10.05	10.53	22.46	3.56	22.59	25.95	12.53	12.22	7.89	18.3	21.67
Creatine Kinase (U/L)	Median	33	-22.5	63.5	-17.5	46.5	-26	46.5	-35	49	-16	42	-21	44	-21
Creatine Kinase (U/L)	Minimum	26	-104	34	-31	30	-52	44	-66	33	-37	21	-33	21	-104
Creatine Kinase (U/L)	Maximum	91	-17	79	-7	52	0	51	-17	92	-10	53	-13	92	0
Creatine Kinase (U/L)
Creatine Kinase (U/L)	Normal	4 (100%)		4 (100%)		4 (80.0%)		4 (100%)		4 (80.0%)		5 (100%)		25 (92.6%)
Creatine Kinase (U/L)	Abnormal but not clinically significant	0		0		0		0		0		0		0
Creatine Kinase (U/L)	Clinically significant	0		0		0		0		0		0		0
Creatine Kinase (U/L)
Creatine Kinase (U/L)	Active Arm
Creatine Kinase (U/L)	n	4	4	4	4	5	5	4	4	5	5	4	4	26	26
Creatine Kinase (U/L)	Mean	67.5	6.8	109.8	-160.5	111.8	-51	41.8	-36.3	55.8	-27.2	44.8	-16.8	72.8	-46.8
Creatine Kinase (U/L)	SD	36.57	44.14	125.64	281.06	127.09	52.62	4.19	16.8	24.51	12.95	7.68	10.34	74.9	114.01
Creatine Kinase (U/L)	Median	64.5	-8.5	59.5	-24	66	-28	42.5	-36	51	-23	45.5	-14.5	48	-24
Creatine Kinase (U/L)	Minimum	32	-27	24	-582	30	-143	36	-55	32	-49	35	-31	24	-582
Creatine Kinase (U/L)	Maximum	109	71	296	-12	337	-14	46	-18	95	-16	53	-7	337	71
Creatine Kinase (U/L)
Creatine Kinase (U/L)	Normal	4 (100%)		3 (75.0%)		4 (80.0%)		4 (100%)		5 (100%)		4 (80.0%)		24 (88.9%)
Creatine Kinase (U/L)	Abnormal but not clinically significant	0		1 (25.0%)		1 (20.0%)		0		0		0		2 (7.4%)
Creatine Kinase (U/L)	Clinically significant	0		0		0		0		0		0		0
Creatine Kinase (U/L)
Creatine Kinase (U/L)	ETV/EoS
Creatine Kinase (U/L)
Creatine Kinase (U/L)	Placebo
Creatine Kinase (U/L)	n	4	4	0	0	4	4	0	0	4	4	0	0	12	12
Creatine Kinase (U/L)	Mean	59	-28.3	NA	NA	76	6.3	NA	NA	80.8	5.3	NA	NA	71.9	-5.6
Creatine Kinase (U/L)	SD	37.12	45.85	NA	NA	47.69	38.92	NA	NA	53.95	28.89	NA	NA	43.41	38.66
Creatine Kinase (U/L)	Median	53.5	-17.5	NA	NA	59.5	0.5	NA	NA	65.5	-1.5	NA	NA	64	-9.5
Creatine Kinase (U/L)	Minimum	27	-93	NA	NA	40	-34	NA	NA	34	-21	NA	NA	27	-93
Creatine Kinase (U/L)	Maximum	102	15	NA	NA	145	58	NA	NA	158	45	NA	NA	158	58
Creatine Kinase (U/L)	Normal	4 (100%)		0		4 (80.0%)		0		4 (80.0%)		0		12 (44.4%)
Creatine Kinase (U/L)	Abnormal but not clinically significant	0		0		0		0		0		0		0
Creatine Kinase (U/L)	Clinically significant	0		0		0		0		0		0		0
Creatine Kinase (U/L)
Creatine Kinase (U/L)	Active Arm
Creatine Kinase (U/L)	n	0	0	4	4	0	0	4	4	0	0	4	4	12	12
Creatine Kinase (U/L)	Mean	NA	NA	96.3	-174	NA	NA	62	-16	NA	NA	61.5	0	73.3	-63.3
Creatine Kinase (U/L)	SD	NA	NA	41.83	365.37	NA	NA	5.72	19.08	NA	NA	13.23	21.18	28.68	208.22
Creatine Kinase (U/L)	Median	NA	NA	83.5	6	NA	NA	61.5	-17	NA	NA	64	0.5	66.5	-1.5
Creatine Kinase (U/L)	Minimum	NA	NA	62	-722	NA	NA	56	-35	NA	NA	44	-25	44	-722
Creatine Kinase (U/L)	Maximum	NA	NA	156	14	NA	NA	69	5	NA	NA	74	24	156	24
Creatine Kinase (U/L)
Creatine Kinase (U/L)	Normal	0		4 (100%)		0		4 (100%)		0		4 (80.0%)		12 (44.4%)
Creatine Kinase (U/L)	Abnormal but not clinically significant	0		0		0		0		0		0		0
Creatine Kinase (U/L)	Clinically significant	0		0		0		0		0		0		0
Creatine Kinase (U/L)
Creatinine (umol/L)	Baseline [1]
Creatinine (umol/L)
Creatinine (umol/L)	Placebo
Creatinine (umol/L)	n	4	-	4	-	4	-	4	-	4	-	5	-	25	-
Creatinine (umol/L)	Mean	65.5	-	67.8	-	70	-	67	-	67.3	-	65.2	-	67	-
Creatinine (umol/L)	SD	5.92	-	6.5	-	4.08	-	5.6	-	5.56	-	10.66	-	6.41	-
Creatinine (umol/L)	Median	63.5	-	69	-	70	-	68	-	67	-	66	-	67	-
Creatinine (umol/L)	Minimum	61	-	59	-	65	-	60	-	61	-	48	-	48	-
Creatinine (umol/L)	Maximum	74	-	74	-	75	-	72	-	74	-	75	-	75	-
Creatinine (umol/L)
Creatinine (umol/L)	Normal	4 (100%)		4 (100%)		4 (80.0%)		4 (100%)		4 (80.0%)		5 (100%)		25 (92.6%)
Creatinine (umol/L)	Abnormal but not clinically significant	0		0		0		0		0		0		0
Creatinine (umol/L)	Clinically significant	0		0		0		0		0		0		0
Creatinine (umol/L)
Creatinine (umol/L)	Active Arm
Creatinine (umol/L)	n	4	-	4	-	5	-	4	-	5	-	4	-	26	-
Creatinine (umol/L)	Mean	61.5	-	65.5	-	68.6	-	69	-	69.4	-	61.5	-	66.2	-
Creatinine (umol/L)	SD	3.32	-	9.75	-	3.13	-	7.12	-	7.89	-	3.11	-	6.56	-
Creatinine (umol/L)	Median	60.5	-	68	-	68	-	67	-	70	-	61.5	-	65	-
Creatinine (umol/L)	Minimum	59	-	52	-	64	-	63	-	61	-	58	-	52	-
Creatinine (umol/L)	Maximum	66	-	74	-	72	-	79	-	79	-	65	-	79	-
Creatinine (umol/L)
Creatinine (umol/L)	Normal	4 (100%)		4 (100%)		5 (100%)		4 (100%)		5 (100%)		4 (80.0%)		26 (96.3%)
Creatinine (umol/L)	Abnormal but not clinically significant	0		0		0		0		0		0		0
Creatinine (umol/L)	Clinically significant	0		0		0		0		0		0		0
Creatinine (umol/L)
Creatinine (umol/L)	Day 1/10 Confinement-8
Creatinine (umol/L)
Creatinine (umol/L)	Placebo
Creatinine (umol/L)	n	4	4	4	4	4	4	4	4	4	4	5	5	25	25
Creatinine (umol/L)	Mean	63.8	-1.8	65.5	-2.3	73.5	3.5	71	4	71	3.8	63.6	-1.6	67.9	0.8
Creatinine (umol/L)	SD	8.58	3.86	7.33	3.59	7.55	7.33	10.74	6.48	5.6	5.12	8.2	2.61	8.29	5.3
Creatinine (umol/L)	Median	61.5	-1.5	68	-3.5	72	1.5	71	2.5	72.5	2.5	65	-1	70	1
Creatinine (umol/L)	Minimum	56	-6	55	-5	66	-3	58	-2	63	-1	50	-5	50	-6
Creatinine (umol/L)	Maximum	76	2	71	3	84	14	84	13	76	11	70	2	84	14
Creatinine (umol/L)
Creatinine (umol/L)	Normal	4 (100%)		4 (100%)		4 (80.0%)		4 (100%)		4 (80.0%)		5 (100%)		25 (92.6%)
Creatinine (umol/L)	Abnormal but not clinically significant	0		0		0		0		0		0		0
Creatinine (umol/L)	Clinically significant	0		0		0		0		0		0		0
Creatinine (umol/L)
Creatinine (umol/L)	Active Arm
Creatinine (umol/L)	n	4	4	4	4	5	5	4	4	5	5	4	4	26	26
Creatinine (umol/L)	Mean	59.8	-1.8	67.8	2.3	69.8	1.2	70.8	1.8	73.6	4.2	64	2.5	67.9	1.8
Creatinine (umol/L)	SD	4.35	2.06	11.09	4.57	5.81	4.82	10.11	5.74	7.33	4.6	5.77	3.51	8.3	4.35
Creatinine (umol/L)	Median	58.5	-1.5	67	2	69	3	70.5	0	77	4	64	2.5	67	1
Creatinine (umol/L)	Minimum	56	-4	55	-3	61	-7	62	-3	63	-2	57	-1	55	-7
Creatinine (umol/L)	Maximum	66	0	82	8	76	5	80	10	80	10	71	6	82	10
Creatinine (umol/L)
Creatinine (umol/L)	Normal	4 (100%)		4 (100%)		5 (100%)		4 (100%)		5 (100%)		4 (80.0%)		26 (96.3%)
Creatinine (umol/L)	Abnormal but not clinically significant	0		0		0		0		0		0		0
Creatinine (umol/L)	Clinically significant	0		0		0		0		0		0		0
Creatinine (umol/L)
Creatinine (umol/L)	Day 2/11
Creatinine (umol/L)
Creatinine (umol/L)	Placebo
Creatinine (umol/L)	n	4	4	4	4	4	4	4	4	4	4	5	5	25	25
Creatinine (umol/L)	Mean	63.3	-2.3	71.3	3.5	70.3	0.3	69.3	2.3	71	3.8	66.8	1.6	68.6	1.5
Creatinine (umol/L)	SD	2.22	3.86	9.07	8.1	6.5	2.99	6.4	1.89	6.78	1.71	9.44	6.27	7.07	4.77
Creatinine (umol/L)	Median	63	-0.5	71.5	1.5	72	1	69.5	1.5	71.5	3.5	68	3	68	1
Creatinine (umol/L)	Minimum	61	-8	60	-4	61	-4	62	1	63	2	51	-8	51	-8
Creatinine (umol/L)	Maximum	66	0	82	15	76	3	76	5	78	6	75	9	82	15
Creatinine (umol/L)
Creatinine (umol/L)	Normal	4 (100%)		4 (100%)		4 (80.0%)		4 (100%)		4 (80.0%)		5 (100%)		25 (92.6%)
Creatinine (umol/L)	Abnormal but not clinically significant	0		0		0		0		0		0		0
Creatinine (umol/L)	Clinically significant	0		0		0		0		0		0		0
Creatinine (umol/L)
Creatinine (umol/L)	Active Arm
Creatinine (umol/L)	n	4	4	4	4	5	5	4	4	5	5	4	4	26	26
Creatinine (umol/L)	Mean	67	5.5	68.3	2.8	67.2	-1.4	68.8	-0.3	75.8	6.4	65.5	4	69	2.8
Creatinine (umol/L)	SD	6.98	5	10.4	2.87	4.38	4.34	6.9	0.96	9.36	5.5	4.65	4.55	7.54	4.84
Creatinine (umol/L)	Median	65	6	70	3.5	66	-2	67	-0.5	79	9	65.5	3.5	68.5	2
Creatinine (umol/L)	Minimum	61	-1	54	-1	62	-6	63	-1	62	0	61	-1	54	-6
Creatinine (umol/L)	Maximum	77	11	79	5	74	4	78	1	87	12	70	10	87	12
Creatinine (umol/L)
Creatinine (umol/L)	Normal	4 (100%)		4 (100%)		5 (100%)		4 (100%)		5 (100%)		4 (80.0%)		26 (96.3%)
Creatinine (umol/L)	Abnormal but not clinically significant	0		0		0		0		0		0		0
Creatinine (umol/L)	Clinically significant	0		0		0		0		0		0		0
Creatinine (umol/L)
Creatinine (umol/L)	ETV/EoS
Creatinine (umol/L)
Creatinine (umol/L)	Placebo
Creatinine (umol/L)	n	4	4	0	0	4	4	0	0	4	4	0	0	12	12
Creatinine (umol/L)	Mean	63.5	-2	NA	NA	72.3	2.3	NA	NA	70.5	3.3	NA	NA	68.8	1.2
Creatinine (umol/L)	SD	4.8	2.45	NA	NA	3.86	2.22	NA	NA	9.26	8.62	NA	NA	7.02	5.37
Creatinine (umol/L)	Median	63	-2	NA	NA	70.5	2	NA	NA	70.5	3	NA	NA	69.5	1
Creatinine (umol/L)	Minimum	59	-5	NA	NA	70	0	NA	NA	62	-7	NA	NA	59	-7
Creatinine (umol/L)	Maximum	69	1	NA	NA	78	5	NA	NA	79	14	NA	NA	79	14
Creatinine (umol/L)	Normal	4 (100%)		0		4 (80.0%)		0		4 (80.0%)		0		12 (44.4%)
Creatinine (umol/L)	Abnormal but not clinically significant	0		0		0		0		0		0		0
Creatinine (umol/L)	Clinically significant	0		0		0		0		0		0		0
Creatinine (umol/L)
Creatinine (umol/L)	Active Arm
Creatinine (umol/L)	n	0	0	4	4	0	0	4	4	0	0	4	4	12	12
Creatinine (umol/L)	Mean	NA	NA	64	-1.5	NA	NA	72.5	3.5	NA	NA	65.8	4.3	67.4	2.1
Creatinine (umol/L)	SD	NA	NA	12.03	4.51	NA	NA	7.14	7.85	NA	NA	6.08	4.35	8.84	5.88
Creatinine (umol/L)	Median	NA	NA	63.5	-3	NA	NA	74.5	0.5	NA	NA	65.5	4.5	67	0.5
Creatinine (umol/L)	Minimum	NA	NA	50	-5	NA	NA	63	-2	NA	NA	59	0	50	-5
Creatinine (umol/L)	Maximum	NA	NA	79	5	NA	NA	78	15	NA	NA	73	8	79	15
Creatinine (umol/L)
Creatinine (umol/L)	Normal	0		4 (100%)		0		4 (100%)		0		4 (80.0%)		12 (44.4%)
Creatinine (umol/L)	Abnormal but not clinically significant	0		0		0		0		0		0		0
Creatinine (umol/L)	Clinically significant	0		0		0		0		0		0		0
Creatinine (umol/L)
Creatinine Clearance (mL/min)	Baseline [1]
Creatinine Clearance (mL/min)
Creatinine Clearance (mL/min)	Placebo
Creatinine Clearance (mL/min)	n	4	-	4	-	4	-	4	-	4	-	5	-	25	-
Creatinine Clearance (mL/min)	Mean	110.3	-	109.8	-	121.8	-	118	-	127.8	-	121.4	-	118.3	-
Creatinine Clearance (mL/min)	SD	16.82	-	20.43	-	15.76	-	10.68	-	14.22	-	35.1	-	20.13	-
Creatinine Clearance (mL/min)	Median	106.5	-	110.5	-	117.5	-	121	-	121.5	-	107	-	118	-
Creatinine Clearance (mL/min)	Minimum	96	-	84	-	108	-	103	-	119	-	81	-	81	-
Creatinine Clearance (mL/min)	Maximum	132	-	134	-	144	-	127	-	149	-	167	-	167	-
Creatinine Clearance (mL/min)
Creatinine Clearance (mL/min)	Normal	4 (100%)		4 (100%)		4 (80.0%)		4 (100%)		4 (80.0%)		5 (100%)		25 (92.6%)
Creatinine Clearance (mL/min)	Abnormal but not clinically significant	0		0		0		0		0		0		0
Creatinine Clearance (mL/min)	Clinically significant	0		0		0		0		0		0		0
Creatinine Clearance (mL/min)
Creatinine Clearance (mL/min)	Active Arm
Creatinine Clearance (mL/min)	n	4	-	4	-	5	-	4	-	5	-	4	-	26	-
Creatinine Clearance (mL/min)	Mean	117.3	-	114.8	-	118.8	-	115	-	125.8	-	126.8	-	119.9	-
Creatinine Clearance (mL/min)	SD	21.14	-	27.55	-	19.12	-	12.03	-	16.18	-	36.2	-	21.06	-
Creatinine Clearance (mL/min)	Median	114	-	112	-	111	-	113.5	-	120	-	117.5	-	114	-
Creatinine Clearance (mL/min)	Minimum	96	-	84	-	104	-	102	-	106	-	94	-	84	-
Creatinine Clearance (mL/min)	Maximum	145	-	151	-	149	-	131	-	147	-	178	-	178	-
Creatinine Clearance (mL/min)
Creatinine Clearance (mL/min)	Normal	4 (100%)		4 (100%)		5 (100%)		4 (100%)		5 (100%)		4 (80.0%)		26 (96.3%)
Creatinine Clearance (mL/min)	Abnormal but not clinically significant	0		0		0		0		0		0		0
Creatinine Clearance (mL/min)	Clinically significant	0		0		0		0		0		0		0
Creatinine Clearance (mL/min)
Creatinine Clearance (mL/min)	Day 1/10 Confinement-8
Creatinine Clearance (mL/min)
Creatinine Clearance (mL/min)	Placebo
Creatinine Clearance (mL/min)	n	4	4	4	4	4	4	4	4	4	4	5	5	25	25
Creatinine Clearance (mL/min)	Mean	114.5	4.3	114	4.3	117.5	-4.3	110.8	-7.3	120.8	-7	123	1.6	117	-1.3
Creatinine Clearance (mL/min)	SD	23.73	7.97	23.34	6.6	22.05	9.74	11.93	12.66	5.19	10.42	31.91	4.72	20.23	9.35
Creatinine Clearance (mL/min)	Median	112	3.5	112.5	6.5	119	-2	111	-4	120	-4	109	2	117	-1
Creatinine Clearance (mL/min)	Minimum	93	-3	88	-5	90	-18	99	-25	116	-22	87	-6	87	-25
Creatinine Clearance (mL/min)	Maximum	141	13	143	9	142	5	122	4	127	2	168	6	168	13
Creatinine Clearance (mL/min)
Creatinine Clearance (mL/min)	Normal	4 (100%)		4 (100%)		4 (80.0%)		4 (100%)		4 (80.0%)		5 (100%)		25 (92.6%)
Creatinine Clearance (mL/min)	Abnormal but not clinically significant	0		0		0		0		0		0		0
Creatinine Clearance (mL/min)	Clinically significant	0		0		0		0		0		0		0
Creatinine Clearance (mL/min)
Creatinine Clearance (mL/min)	Active Arm
Creatinine Clearance (mL/min)	n	4	4	4	4	5	5	4	4	5	5	4	4	26	26
Creatinine Clearance (mL/min)	Mean	120.8	3.5	112	-2.8	118.6	-0.2	113	-2	117.8	-8	122	-4.8	117.4	-2.5
Creatinine Clearance (mL/min)	SD	19.53	4.04	27.53	6.4	28.5	10.35	18.57	7.87	8.35	8.46	32.14	7.27	21.36	7.94
Creatinine Clearance (mL/min)	Median	117.5	3.5	114.5	-4	109	-4	115	0	115	-6	118.5	-3.5	114.5	-2
Creatinine Clearance (mL/min)	Minimum	103	0	76	-8	97	-7	89	-13	109	-17	87	-14	76	-17
Creatinine Clearance (mL/min)	Maximum	145	7	143	5	167	18	133	5	131	3	164	2	167	18
Creatinine Clearance (mL/min)
Creatinine Clearance (mL/min)	Normal	4 (100%)		3 (75.0%)		5 (100%)		4 (100%)		5 (100%)		4 (80.0%)		25 (92.6%)
Creatinine Clearance (mL/min)	Abnormal but not clinically significant	0		1 (25.0%)		0		0		0		0		1 (3.7%)
Creatinine Clearance (mL/min)	Clinically significant	0		0		0		0		0		0		0
Creatinine Clearance (mL/min)
Creatinine Clearance (mL/min)	Day 2/11
Creatinine Clearance (mL/min)
Creatinine Clearance (mL/min)	Placebo
Creatinine Clearance (mL/min)	n	4	4	4	4	4	4	4	4	4	4	5	5	25	25
Creatinine Clearance (mL/min)	Mean	113.5	3.3	104.5	-5.3	121.5	-0.3	114.3	-3.8	121.3	-6.5	117	-4.4	115.4	-2.9
Creatinine Clearance (mL/min)	SD	15.33	5.25	19.71	10.53	13.1	5.91	9.98	2.36	13.94	2.89	29.4	9.4	17.7	7.02
Creatinine Clearance (mL/min)	Median	111	1	99	-3	121	-1.5	115.5	-3	115.5	-6.5	104	-9	115	-3
Creatinine Clearance (mL/min)	Minimum	98	0	89	-20	106	-6	101	-7	112	-10	91	-13	89	-20
Creatinine Clearance (mL/min)	Maximum	134	11	131	5	138	8	125	-2	142	-3	157	10	157	11
Creatinine Clearance (mL/min)
Creatinine Clearance (mL/min)	Normal	4 (100%)		4 (100%)		4 (80.0%)		4 (100%)		4 (80.0%)		5 (100%)		25 (92.6%)
Creatinine Clearance (mL/min)	Abnormal but not clinically significant	0		0		0		0		0		0		0
Creatinine Clearance (mL/min)	Clinically significant	0		0		0		0		0		0		0
Creatinine Clearance (mL/min)
Creatinine Clearance (mL/min)	Active Arm
Creatinine Clearance (mL/min)	n	4	4	4	4	5	5	4	4	5	5	4	4	26	26
Creatinine Clearance (mL/min)	Mean	108	-9.3	110.8	-4	122.2	3.4	115.3	0.3	114.8	-11	117.8	-9	115.1	-4.8
Creatinine Clearance (mL/min)	SD	16.89	8.02	27.62	4.24	25.02	8.44	12.34	0.96	9.98	9.41	26.29	11.94	19.12	9.16
Creatinine Clearance (mL/min)	Median	105	-12	109	-5	114	3	114.5	0.5	117	-15	115.5	-6	113.5	-4
Creatinine Clearance (mL/min)	Minimum	92	-15	79	-8	98	-6	101	-1	103	-21	88	-26	79	-26
Creatinine Clearance (mL/min)	Maximum	130	2	146	2	164	15	131	1	126	0	152	2	164	15
Creatinine Clearance (mL/min)
Creatinine Clearance (mL/min)	Normal	4 (100%)		3 (75.0%)		5 (100%)		4 (100%)		5 (100%)		4 (80.0%)		25 (92.6%)
Creatinine Clearance (mL/min)	Abnormal but not clinically significant	0		1 (25.0%)		0		0		0		0		1 (3.7%)
Creatinine Clearance (mL/min)	Clinically significant	0		0		0		0		0		0		0
Creatinine Clearance (mL/min)
Creatinine Clearance (mL/min)	ETV/EoS
Creatinine Clearance (mL/min)
Creatinine Clearance (mL/min)	Placebo
Creatinine Clearance (mL/min)	n	4	4	0	0	4	4	0	0	4	4	0	0	12	12
Creatinine Clearance (mL/min)	Mean	114.8	4.5	NA	NA	118.3	-3.5	NA	NA	121.8	-6	NA	NA	118.3	-1.7
Creatinine Clearance (mL/min)	SD	16.3	1.73	NA	NA	17.93	3.42	NA	NA	9.43	16.39	NA	NA	13.9	9.96
Creatinine Clearance (mL/min)	Median	111	4	NA	NA	111.5	-3	NA	NA	118.5	-5	NA	NA	116	-1
Creatinine Clearance (mL/min)	Minimum	101	3	NA	NA	106	-8	NA	NA	115	-27	NA	NA	101	-27
Creatinine Clearance (mL/min)	Maximum	136	7	NA	NA	144	0	NA	NA	135	13	NA	NA	144	13
Creatinine Clearance (mL/min)	Normal	4 (100%)		0		4 (80.0%)		0		4 (80.0%)		0		12 (44.4%)
Creatinine Clearance (mL/min)	Abnormal but not clinically significant	0		0		0		0		0		0		0
Creatinine Clearance (mL/min)	Clinically significant	0		0		0		0		0		0		0
Creatinine Clearance (mL/min)
Creatinine Clearance (mL/min)	Active Arm
Creatinine Clearance (mL/min)	n	0	0	3	3	0	0	4	4	0	0	4	4	11	11
Creatinine Clearance (mL/min)	Mean	NA	NA	106.3	3.7	NA	NA	109	-6	NA	NA	118.3	-8.5	111.6	-4.3
Creatinine Clearance (mL/min)	SD	NA	NA	23.67	7.57	NA	NA	8.29	12.91	NA	NA	30.09	9.33	20.81	10.72
Creatinine Clearance (mL/min)	Median	NA	NA	120	7	NA	NA	109.5	-1	NA	NA	116	-6.5	113	-3
Creatinine Clearance (mL/min)	Minimum	NA	NA	79	-5	NA	NA	99	-25	NA	NA	84	-21	79	-25
Creatinine Clearance (mL/min)	Maximum	NA	NA	120	9	NA	NA	118	3	NA	NA	157	0	157	9
Creatinine Clearance (mL/min)
Creatinine Clearance (mL/min)	Normal	0		2 (50.0%)		0		4 (100%)		0		4 (80.0%)		10 (37.0%)
Creatinine Clearance (mL/min)	Abnormal but not clinically significant	0		1 (25.0%)		0		0		0		0		1 (3.7%)
Creatinine Clearance (mL/min)	Clinically significant	0		0		0		0		0		0		0
Creatinine Clearance (mL/min)
Direct Bilirubin (umol/L)	Baseline [1]
Direct Bilirubin (umol/L)
Direct Bilirubin (umol/L)	Placebo
Direct Bilirubin (umol/L)	n	4	-	4	-	4	-	4	-	4	-	5	-	25	-
Direct Bilirubin (umol/L)	Mean	3.3	-	3.5	-	2.8	-	4	-	3.5	-	4.8	-	3.7	-
Direct Bilirubin (umol/L)	SD	1.5	-	1.29	-	0.96	-	0.82	-	0.58	-	1.64	-	1.28	-
Direct Bilirubin (umol/L)	Median	3	-	3.5	-	2.5	-	4	-	3.5	-	4	-	4	-
Direct Bilirubin (umol/L)	Minimum	2	-	2	-	2	-	3	-	3	-	3	-	2	-
Direct Bilirubin (umol/L)	Maximum	5	-	5	-	4	-	5	-	4	-	7	-	7	-
Direct Bilirubin (umol/L)
Direct Bilirubin (umol/L)	Normal	4 (100%)		4 (100%)		4 (80.0%)		4 (100%)		4 (80.0%)		3 (60.0%)		23 (85.2%)
Direct Bilirubin (umol/L)	Abnormal but not clinically significant	0		0		0		0		0		2 (40.0%)		2 (7.4%)
Direct Bilirubin (umol/L)	Clinically significant	0		0		0		0		0		0		0
Direct Bilirubin (umol/L)
Direct Bilirubin (umol/L)	Active Arm
Direct Bilirubin (umol/L)	n	4	-	4	-	5	-	4	-	5	-	4	-	26	-
Direct Bilirubin (umol/L)	Mean	3.5	-	3.3	-	3.2	-	3.5	-	3.8	-	3.8	-	3.5	-
Direct Bilirubin (umol/L)	SD	1.73	-	0.96	-	1.1	-	1	-	0.45	-	0.96	-	0.99	-
Direct Bilirubin (umol/L)	Median	3.5	-	3.5	-	3	-	3	-	4	-	3.5	-	3	-
Direct Bilirubin (umol/L)	Minimum	2	-	2	-	2	-	3	-	3	-	3	-	2	-
Direct Bilirubin (umol/L)	Maximum	5	-	4	-	5	-	5	-	4	-	5	-	5	-
Direct Bilirubin (umol/L)
Direct Bilirubin (umol/L)	Normal	4 (100%)		4 (100%)		5 (100%)		4 (100%)		5 (100%)		4 (80.0%)		26 (96.3%)
Direct Bilirubin (umol/L)	Abnormal but not clinically significant	0		0		0		0		0		0		0
Direct Bilirubin (umol/L)	Clinically significant	0		0		0		0		0		0		0
Direct Bilirubin (umol/L)
Direct Bilirubin (umol/L)	Day 1/10 Confinement-8
Direct Bilirubin (umol/L)
Direct Bilirubin (umol/L)	Placebo
Direct Bilirubin (umol/L)	n	4	4	4	4	4	4	4	4	4	4	5	5	25	25
Direct Bilirubin (umol/L)	Mean	2.5	-0.8	2	-1.5	2.3	-0.5	2	-2	2.8	-0.8	3.2	-1.6	2.5	-1.2
Direct Bilirubin (umol/L)	SD	1.29	0.5	0.82	1.29	0.5	0.58	0.82	0.82	0.5	0.5	1.1	1.14	0.92	0.96
Direct Bilirubin (umol/L)	Median	2.5	-1	2	-1.5	2	-0.5	2	-2	3	-1	3	-2	2	-1
Direct Bilirubin (umol/L)	Minimum	1	-1	1	-3	2	-1	1	-3	2	-1	2	-3	1	-3
Direct Bilirubin (umol/L)	Maximum	4	0	3	0	3	0	3	-1	3	0	5	0	5	0
Direct Bilirubin (umol/L)
Direct Bilirubin (umol/L)	Normal	4 (100%)		4 (100%)		4 (80.0%)		4 (100%)		4 (80.0%)		5 (100%)		25 (92.6%)
Direct Bilirubin (umol/L)	Abnormal but not clinically significant	0		0		0		0		0		0		0
Direct Bilirubin (umol/L)	Clinically significant	0		0		0		0		0		0		0
Direct Bilirubin (umol/L)
Direct Bilirubin (umol/L)	Active Arm
Direct Bilirubin (umol/L)	n	4	4	4	4	5	5	4	4	5	5	4	4	26	26
Direct Bilirubin (umol/L)	Mean	2	-1.5	2	-1.3	1.8	-1.4	2.8	-0.8	2.8	-1	3	-0.8	2.4	-1.1
Direct Bilirubin (umol/L)	SD	0.82	1.29	1.41	0.96	0.84	1.34	0.96	1.26	0.84	0.71	1.41	0.5	1.06	0.99
Direct Bilirubin (umol/L)	Median	2	-1.5	1.5	-1.5	2	-2	2.5	-1	3	-1	2.5	-1	2	-1
Direct Bilirubin (umol/L)	Minimum	1	-3	1	-2	1	-3	2	-2	2	-2	2	-1	1	-3
Direct Bilirubin (umol/L)	Maximum	3	0	4	0	3	0	4	1	4	0	5	0	5	1
Direct Bilirubin (umol/L)
Direct Bilirubin (umol/L)	Normal	4 (100%)		4 (100%)		5 (100%)		4 (100%)		5 (100%)		4 (80.0%)		26 (96.3%)
Direct Bilirubin (umol/L)	Abnormal but not clinically significant	0		0		0		0		0		0		0
Direct Bilirubin (umol/L)	Clinically significant	0		0		0		0		0		0		0
Direct Bilirubin (umol/L)
Direct Bilirubin (umol/L)	Day 2/11
Direct Bilirubin (umol/L)
Direct Bilirubin (umol/L)	Placebo
Direct Bilirubin (umol/L)	n	4	4	4	4	4	4	4	4	4	4	5	5	25	25
Direct Bilirubin (umol/L)	Mean	2.5	-0.8	2.5	-1	2.3	-0.5	2.8	-1.3	3	-0.5	3.6	-1.2	2.8	-0.9
Direct Bilirubin (umol/L)	SD	0.58	0.96	0.58	1.15	0.5	0.58	0.5	0.5	1.15	1.29	1.95	1.3	1.08	0.97
Direct Bilirubin (umol/L)	Median	2.5	-0.5	2.5	-1	2	-0.5	3	-1	3	-0.5	3	-1	3	-1
Direct Bilirubin (umol/L)	Minimum	2	-2	2	-2	2	-1	2	-2	2	-2	2	-3	2	-3
Direct Bilirubin (umol/L)	Maximum	3	0	3	0	3	0	3	-1	4	1	7	0	7	1
Direct Bilirubin (umol/L)
Direct Bilirubin (umol/L)	Normal	4 (100%)		4 (100%)		4 (80.0%)		4 (100%)		4 (80.0%)		4 (80.0%)		24 (88.9%)
Direct Bilirubin (umol/L)	Abnormal but not clinically significant	0		0		0		0		0		1 (20.0%)		1 (3.7%)
Direct Bilirubin (umol/L)	Clinically significant	0		0		0		0		0		0		0
Direct Bilirubin (umol/L)
Direct Bilirubin (umol/L)	Active Arm
Direct Bilirubin (umol/L)	n	4	4	4	4	5	5	4	4	5	5	4	4	26	26
Direct Bilirubin (umol/L)	Mean	2.8	-0.8	2.5	-0.8	2.2	-1	2.5	-1	3	-0.8	3.8	0	2.8	-0.7
Direct Bilirubin (umol/L)	SD	0.96	0.96	1.29	0.5	0.45	0.71	0.58	0.82	1	0.84	1.71	0.82	1.07	0.78
Direct Bilirubin (umol/L)	Median	2.5	-0.5	2.5	-1	2	-1	2.5	-1	3	-1	3.5	0	2.5	-1
Direct Bilirubin (umol/L)	Minimum	2	-2	1	-1	2	-2	2	-2	2	-2	2	-1	1	-2
Direct Bilirubin (umol/L)	Maximum	4	0	4	0	3	0	3	0	4	0	6	1	6	1
Direct Bilirubin (umol/L)
Direct Bilirubin (umol/L)	Normal	4 (100%)		4 (100%)		5 (100%)		4 (100%)		5 (100%)		3 (60.0%)		25 (92.6%)
Direct Bilirubin (umol/L)	Abnormal but not clinically significant	0		0		0		0		0		1 (20.0%)		1 (3.7%)
Direct Bilirubin (umol/L)	Clinically significant	0		0		0		0		0		0		0
Direct Bilirubin (umol/L)
Direct Bilirubin (umol/L)	ETV/EoS
Direct Bilirubin (umol/L)
Direct Bilirubin (umol/L)	Placebo
Direct Bilirubin (umol/L)	n	4	4	0	0	4	4	0	0	4	4	0	0	12	12
Direct Bilirubin (umol/L)	Mean	3	-0.3	NA	NA	2.5	-0.3	NA	NA	3	-0.5	NA	NA	2.8	-0.3
Direct Bilirubin (umol/L)	SD	1.15	0.5	NA	NA	1	0.5	NA	NA	0	0.58	NA	NA	0.83	0.49
Direct Bilirubin (umol/L)	Median	3	0	NA	NA	2	0	NA	NA	3	-0.5	NA	NA	3	0
Direct Bilirubin (umol/L)	Minimum	2	-1	NA	NA	2	-1	NA	NA	3	-1	NA	NA	2	-1
Direct Bilirubin (umol/L)	Maximum	4	0	NA	NA	4	0	NA	NA	3	0	NA	NA	4	0
Direct Bilirubin (umol/L)	Normal	4 (100%)		0		4 (80.0%)		0		4 (80.0%)		0		12 (44.4%)
Direct Bilirubin (umol/L)	Abnormal but not clinically significant	0		0		0		0		0		0		0
Direct Bilirubin (umol/L)	Clinically significant	0		0		0		0		0		0		0
Direct Bilirubin (umol/L)
Direct Bilirubin (umol/L)	Active Arm
Direct Bilirubin (umol/L)	n	0	0	4	4	0	0	4	4	0	0	4	4	12	12
Direct Bilirubin (umol/L)	Mean	NA	NA	2.3	-1	NA	NA	3	-0.5	NA	NA	2.8	-1	2.7	-0.8
Direct Bilirubin (umol/L)	SD	NA	NA	0.96	0	NA	NA	0.82	0.58	NA	NA	0.96	0.82	0.89	0.58
Direct Bilirubin (umol/L)	Median	NA	NA	2.5	-1	NA	NA	3	-0.5	NA	NA	2.5	-1	3	-1
Direct Bilirubin (umol/L)	Minimum	NA	NA	1	-1	NA	NA	2	-1	NA	NA	2	-2	1	-2
Direct Bilirubin (umol/L)	Maximum	NA	NA	3	-1	NA	NA	4	0	NA	NA	4	0	4	0
Direct Bilirubin (umol/L)
Direct Bilirubin (umol/L)	Normal	0		4 (100%)		0		4 (100%)		0		4 (80.0%)		12 (44.4%)
Direct Bilirubin (umol/L)	Abnormal but not clinically significant	0		0		0		0		0		0		0
Direct Bilirubin (umol/L)	Clinically significant	0		0		0		0		0		0		0
Direct Bilirubin (umol/L)
Ferritin (ug/L)	Baseline [1]
Ferritin (ug/L)
Ferritin (ug/L)	Placebo
Ferritin (ug/L)	n	4	-	4	-	4	-	4	-	4	-	5	-	25	-
Ferritin (ug/L)	Mean	9.5	-	12.8	-	11.3	-	19.5	-	8.8	-	15.8	-	13	-
Ferritin (ug/L)	SD	1.73	-	3.2	-	1.71	-	9.33	-	2.06	-	3.11	-	5.41	-
Ferritin (ug/L)	Median	9	-	12.5	-	11.5	-	20	-	9	-	16	-	11	-
Ferritin (ug/L)	Minimum	8	-	10	-	9	-	10	-	6	-	11	-	6	-
Ferritin (ug/L)	Maximum	12	-	16	-	13	-	28	-	11	-	19	-	28	-
Ferritin (ug/L)
Ferritin (ug/L)	Normal	0		0		0		0		0		0		0
Ferritin (ug/L)	Abnormal but not clinically significant	4 (100%)		4 (100%)		4 (80.0%)		4 (100%)		4 (80.0%)		5 (100%)		25 (92.6%)
Ferritin (ug/L)	Clinically significant	0		0		0		0		0		0		0
Ferritin (ug/L)
Ferritin (ug/L)	Active Arm
Ferritin (ug/L)	n	4	-	4	-	5	-	4	-	5	-	4	-	26	-
Ferritin (ug/L)	Mean	12.5	-	10	-	14.6	-	15.5	-	12.2	-	14.5	-	13.2	-
Ferritin (ug/L)	SD	5.26	-	3.37	-	2.07	-	7.14	-	4.32	-	3	-	4.36	-
Ferritin (ug/L)	Median	11	-	10	-	15	-	15.5	-	11	-	14	-	12	-
Ferritin (ug/L)	Minimum	8	-	6	-	12	-	8	-	7	-	12	-	6	-
Ferritin (ug/L)	Maximum	20	-	14	-	17	-	23	-	18	-	18	-	23	-
Ferritin (ug/L)
Ferritin (ug/L)	Normal	0		0		0		0		0		0		0
Ferritin (ug/L)	Abnormal but not clinically significant	4 (100%)		4 (100%)		5 (100%)		4 (100%)		5 (100%)		4 (80.0%)		26 (96.3%)
Ferritin (ug/L)	Clinically significant	0		0		0		0		0		0		0
Ferritin (ug/L)
Ferritin (ug/L)	Day 1/10 Confinement-8
Ferritin (ug/L)
Ferritin (ug/L)	Placebo
Ferritin (ug/L)	n	4	4	4	4	4	4	4	4	4	4	5	5	25	25
Ferritin (ug/L)	Mean	8.8	-0.8	14.5	1.8	11.3	0	21.3	1.8	10.5	1.8	18	2.2	14.2	1.2
Ferritin (ug/L)	SD	2.06	1.26	1.29	2.22	1.71	0.82	11.32	2.06	2.52	2.5	1.58	3.56	6.19	2.36
Ferritin (ug/L)	Median	8.5	-1	14.5	2	11.5	0	22	1.5	10	1.5	18	2	13	1
Ferritin (ug/L)	Minimum	7	-2	13	-1	9	-1	10	0	8	-1	16	-3	7	-3
Ferritin (ug/L)	Maximum	11	1	16	4	13	1	31	4	14	5	20	7	31	7
Ferritin (ug/L)
Ferritin (ug/L)	Normal	0		0		0		2 (50.0%)		0		0		2 (7.4%)
Ferritin (ug/L)	Abnormal but not clinically significant	4 (100%)		4 (100%)		4 (80.0%)		2 (50.0%)		4 (80.0%)		5 (100%)		23 (85.2%)
Ferritin (ug/L)	Clinically significant	0		0		0		0		0		0		0
Ferritin (ug/L)
Ferritin (ug/L)	Active Arm
Ferritin (ug/L)	n	4	4	4	4	5	5	4	4	5	5	4	4	26	26
Ferritin (ug/L)	Mean	13.5	1	9.5	-0.5	13.4	-1.2	15.8	0.3	12.6	0.4	14	-0.5	13.1	-0.1
Ferritin (ug/L)	SD	4.43	2.58	2.38	1.73	2.19	1.79	5.32	2.06	4.16	3.85	3.37	1.73	3.84	2.34
Ferritin (ug/L)	Median	14	1	8.5	-1	14	-1	15.5	0.5	13	0	12.5	0	13	0
Ferritin (ug/L)	Minimum	8	-2	8	-2	10	-3	10	-2	7	-5	12	-3	7	-5
Ferritin (ug/L)	Maximum	18	4	13	2	16	1	22	2	17	5	19	1	22	5
Ferritin (ug/L)
Ferritin (ug/L)	Normal	0		0		0		0		0		0		0
Ferritin (ug/L)	Abnormal but not clinically significant	4 (100%)		4 (100%)		5 (100%)		4 (100%)		5 (100%)		4 (80.0%)		26 (96.3%)
Ferritin (ug/L)	Clinically significant	0		0		0		0		0		0		0
Ferritin (ug/L)
Ferritin (ug/L)	Day 2/11
Ferritin (ug/L)
Ferritin (ug/L)	Placebo
Ferritin (ug/L)	n	4	4	4	4	4	4	4	4	4	4	5	5	25	25
Ferritin (ug/L)	Mean	9	-0.5	14.3	1.5	11	-0.3	21.3	1.8	12.3	3.5	18.8	3	14.6	1.6
Ferritin (ug/L)	SD	1.83	1.29	1.71	3.42	1.83	1.89	12.04	3.59	2.99	2.89	3.7	5.57	6.49	3.5
Ferritin (ug/L)	Median	9	-0.5	14.5	1	11	0.5	20.5	0.5	12	3.5	18	2	13	1
Ferritin (ug/L)	Minimum	7	-2	12	-2	9	-3	10	-1	9	0	14	-2	7	-3
Ferritin (ug/L)	Maximum	11	1	16	6	13	1	34	7	16	7	23	12	34	12
Ferritin (ug/L)
Ferritin (ug/L)	Normal	0		0		0		1 (25.0%)		0		0		1 (3.7%)
Ferritin (ug/L)	Abnormal but not clinically significant	4 (100%)		4 (100%)		4 (80.0%)		3 (75.0%)		4 (80.0%)		5 (100%)		24 (88.9%)
Ferritin (ug/L)	Clinically significant	0		0		0		0		0		0		0
Ferritin (ug/L)
Ferritin (ug/L)	Active Arm
Ferritin (ug/L)	n	4	4	4	4	5	5	4	4	5	5	4	4	26	26
Ferritin (ug/L)	Mean	16	3.5	9.8	-0.3	13.6	-1	16.8	1.3	13	0.8	15.5	1	14	0.8
Ferritin (ug/L)	SD	2.16	3.87	3.1	1.71	2.3	1	4.79	2.99	4.9	3.56	3.11	2.94	3.95	2.91
Ferritin (ug/L)	Median	16.5	4.5	9	-0.5	13	-1	15.5	1	11	1	15.5	0.5	13.5	0
Ferritin (ug/L)	Minimum	13	-2	7	-2	11	-2	13	-2	7	-4	12	-2	7	-4
Ferritin (ug/L)	Maximum	18	7	14	2	16	0	23	5	19	6	19	5	23	7
Ferritin (ug/L)
Ferritin (ug/L)	Normal	0		0		0		0		0		0		0
Ferritin (ug/L)	Abnormal but not clinically significant	4 (100%)		4 (100%)		5 (100%)		4 (100%)		5 (100%)		4 (80.0%)		26 (96.3%)
Ferritin (ug/L)	Clinically significant	0		0		0		0		0		0		0
Ferritin (ug/L)
Ferritin (ug/L)	ETV/EoS
Ferritin (ug/L)
Ferritin (ug/L)	Placebo
Ferritin (ug/L)	n	4	4	0	0	4	4	0	0	4	4	0	0	12	12
Ferritin (ug/L)	Mean	7.5	-2	NA	NA	9.8	-1.5	NA	NA	119.8	111	NA	NA	45.7	35.8
Ferritin (ug/L)	SD	2.08	1.63	NA	NA	4.57	4.2	NA	NA	209.09	210.95	NA	NA	122.17	123.38
Ferritin (ug/L)	Median	7.5	-2	NA	NA	9	-1	NA	NA	19	10	NA	NA	8.5	-1.5
Ferritin (ug/L)	Minimum	5	-4	NA	NA	5	-7	NA	NA	8	-3	NA	NA	5	-7
Ferritin (ug/L)	Maximum	10	0	NA	NA	16	3	NA	NA	433	427	NA	NA	433	427
Ferritin (ug/L)	Normal	0		0		0		0		1 (20.0%)		0		1 (3.7%)
Ferritin (ug/L)	Abnormal but not clinically significant	3 (75.0%)		0		4 (80.0%)		0		3 (60.0%)		0		10 (37.0%)
Ferritin (ug/L)	Clinically significant	1 (25.0%)		0		0		0		0		0		1 (3.7%)
Ferritin (ug/L)
Ferritin (ug/L)	Active Arm
Ferritin (ug/L)	n	0	0	4	4	0	0	4	4	0	0	4	4	12	12
Ferritin (ug/L)	Mean	NA	NA	7.5	-2.5	NA	NA	18	2.5	NA	NA	13	-1.5	12.8	-0.5
Ferritin (ug/L)	SD	NA	NA	2.65	1.73	NA	NA	8.41	12.4	NA	NA	4.97	3.51	6.93	7.15
Ferritin (ug/L)	Median	NA	NA	7	-3	NA	NA	17	-3	NA	NA	13	-1.5	11.5	-3
Ferritin (ug/L)	Minimum	NA	NA	5	-4	NA	NA	9	-5	NA	NA	7	-5	5	-5
Ferritin (ug/L)	Maximum	NA	NA	11	0	NA	NA	29	21	NA	NA	19	2	29	21
Ferritin (ug/L)
Ferritin (ug/L)	Normal	0		0		0		0		0		0		0
Ferritin (ug/L)	Abnormal but not clinically significant	0		4 (100%)		0		4 (100%)		0		4 (80.0%)		12 (44.4%)
Ferritin (ug/L)	Clinically significant	0		0		0		0		0		0		0
Ferritin (ug/L)
Gamma Glutamyl Transferase (U/L)	Baseline [1]
Gamma Glutamyl Transferase (U/L)
Gamma Glutamyl Transferase (U/L)	Placebo
Gamma Glutamyl Transferase (U/L)	n	4	-	4	-	4	-	4	-	4	-	5	-	25	-
Gamma Glutamyl Transferase (U/L)	Mean	6.3	-	4.3	-	4.3	-	5.5	-	6.5	-	5	-	5.3	-
Gamma Glutamyl Transferase (U/L)	SD	3.3	-	2.5	-	3.1	-	4.36	-	4.93	-	5	-	3.7	-
Gamma Glutamyl Transferase (U/L)	Median	6	-	3	-	5	-	6.5	-	6.5	-	4	-	4	-
Gamma Glutamyl Transferase (U/L)	Minimum	3	-	3	-	0	-	0	-	1	-	0	-	0	-
Gamma Glutamyl Transferase (U/L)	Maximum	10	-	8	-	7	-	9	-	12	-	12	-	12	-
Gamma Glutamyl Transferase (U/L)
Gamma Glutamyl Transferase (U/L)	Normal	4 (100%)		4 (100%)		4 (80.0%)		4 (100%)		4 (80.0%)		5 (100%)		25 (92.6%)
Gamma Glutamyl Transferase (U/L)	Abnormal but not clinically significant	0		0		0		0		0		0		0
Gamma Glutamyl Transferase (U/L)	Clinically significant	0		0		0		0		0		0		0
Gamma Glutamyl Transferase (U/L)
Gamma Glutamyl Transferase (U/L)	Active Arm
Gamma Glutamyl Transferase (U/L)	n	4	-	4	-	5	-	4	-	5	-	4	-	26	-
Gamma Glutamyl Transferase (U/L)	Mean	5	-	3.3	-	5.2	-	3.5	-	7.2	-	4.8	-	4.9	-
Gamma Glutamyl Transferase (U/L)	SD	4.55	-	2.75	-	4.09	-	4.43	-	3.27	-	3.5	-	3.67	-
Gamma Glutamyl Transferase (U/L)	Median	4.5	-	3.5	-	7	-	2	-	7	-	4.5	-	5	-
Gamma Glutamyl Transferase (U/L)	Minimum	0	-	0	-	0	-	0	-	3	-	1	-	0	-
Gamma Glutamyl Transferase (U/L)	Maximum	11	-	6	-	10	-	10	-	12	-	9	-	12	-
Gamma Glutamyl Transferase (U/L)
Gamma Glutamyl Transferase (U/L)	Normal	4 (100%)		4 (100%)		5 (100%)		4 (100%)		5 (100%)		4 (80.0%)		26 (96.3%)
Gamma Glutamyl Transferase (U/L)	Abnormal but not clinically significant	0		0		0		0		0		0		0
Gamma Glutamyl Transferase (U/L)	Clinically significant	0		0		0		0		0		0		0
Gamma Glutamyl Transferase (U/L)
Gamma Glutamyl Transferase (U/L)	Day 1/10 Confinement-8
Gamma Glutamyl Transferase (U/L)
Gamma Glutamyl Transferase (U/L)	Placebo
Gamma Glutamyl Transferase (U/L)	n	4	4	4	4	4	4	4	4	4	4	5	5	25	25
Gamma Glutamyl Transferase (U/L)	Mean	5	-1.3	3	-1.3	5	0.8	6	0.5	8.3	1.8	7	2	5.8	0.5
Gamma Glutamyl Transferase (U/L)	SD	1.41	2.06	2.45	3.5	5.83	3.77	3.27	6.56	3.3	5.12	4.53	5.15	3.77	4.32
Gamma Glutamyl Transferase (U/L)	Median	4.5	-1.5	3	-1.5	4.5	1	6	1.5	8	0.5	8	3	6	0
Gamma Glutamyl Transferase (U/L)	Minimum	4	-3	0	-5	0	-4	2	-7	5	-3	2	-6	0	-7
Gamma Glutamyl Transferase (U/L)	Maximum	7	1	6	3	11	5	10	6	12	9	13	8	13	9
Gamma Glutamyl Transferase (U/L)
Gamma Glutamyl Transferase (U/L)	Normal	4 (100%)		4 (100%)		4 (80.0%)		4 (100%)		4 (80.0%)		5 (100%)		25 (92.6%)
Gamma Glutamyl Transferase (U/L)	Abnormal but not clinically significant	0		0		0		0		0		0		0
Gamma Glutamyl Transferase (U/L)	Clinically significant	0		0		0		0		0		0		0
Gamma Glutamyl Transferase (U/L)
Gamma Glutamyl Transferase (U/L)	Active Arm
Gamma Glutamyl Transferase (U/L)	n	4	4	4	4	5	5	4	4	5	5	4	4	26	26
Gamma Glutamyl Transferase (U/L)	Mean	4.5	-0.5	5.3	2	5.6	0.4	3	-0.5	7.2	0	8	3.3	5.7	0.7
Gamma Glutamyl Transferase (U/L)	SD	3.42	6.56	4.11	4.83	4.04	3.29	4.76	7.55	2.77	1	2.16	1.71	3.64	4.35
Gamma Glutamyl Transferase (U/L)	Median	5	-1.5	6	3.5	3	1	1	-2	8	0	8.5	3.5	5.5	1
Gamma Glutamyl Transferase (U/L)	Minimum	0	-7	0	-5	2	-5	0	-8	4	-1	5	1	0	-8
Gamma Glutamyl Transferase (U/L)	Maximum	8	8	9	6	10	3	10	10	11	1	10	5	11	10
Gamma Glutamyl Transferase (U/L)
Gamma Glutamyl Transferase (U/L)	Normal	4 (100%)		4 (100%)		5 (100%)		4 (100%)		5 (100%)		4 (80.0%)		26 (96.3%)
Gamma Glutamyl Transferase (U/L)	Abnormal but not clinically significant	0		0		0		0		0		0		0
Gamma Glutamyl Transferase (U/L)	Clinically significant	0		0		0		0		0		0		0
Gamma Glutamyl Transferase (U/L)
Gamma Glutamyl Transferase (U/L)	Day 2/11
Gamma Glutamyl Transferase (U/L)
Gamma Glutamyl Transferase (U/L)	Placebo
Gamma Glutamyl Transferase (U/L)	n	4	4	4	4	4	4	4	4	4	4	5	5	25	25
Gamma Glutamyl Transferase (U/L)	Mean	6	-0.3	3.8	-0.5	6	1.8	3.3	-2.3	5.3	-1.3	6.6	1.6	5.2	-0.1
Gamma Glutamyl Transferase (U/L)	SD	3.56	6.08	0.96	3.11	6.48	4.57	2.63	4.11	2.22	5.5	5.13	7.09	3.8	4.99
Gamma Glutamyl Transferase (U/L)	Median	7	1.5	3.5	0.5	5.5	2	2.5	-2.5	5	-1.5	7	0	4	1
Gamma Glutamyl Transferase (U/L)	Minimum	1	-9	3	-5	0	-4	1	-7	3	-6	0	-8	0	-9
Gamma Glutamyl Transferase (U/L)	Maximum	9	5	5	2	13	7	7	3	8	4	12	10	13	10
Gamma Glutamyl Transferase (U/L)
Gamma Glutamyl Transferase (U/L)	Normal	4 (100%)		4 (100%)		4 (80.0%)		4 (100%)		4 (80.0%)		5 (100%)		25 (92.6%)
Gamma Glutamyl Transferase (U/L)	Abnormal but not clinically significant	0		0		0		0		0		0		0
Gamma Glutamyl Transferase (U/L)	Clinically significant	0		0		0		0		0		0		0
Gamma Glutamyl Transferase (U/L)
Gamma Glutamyl Transferase (U/L)	Active Arm
Gamma Glutamyl Transferase (U/L)	n	4	4	4	4	5	5	4	4	5	5	4	4	26	26
Gamma Glutamyl Transferase (U/L)	Mean	3.5	-1.5	3	-0.3	3	-2.2	6	2.5	7.6	0.4	5	0.3	4.7	-0.2
Gamma Glutamyl Transferase (U/L)	SD	1.91	5.2	3.16	2.63	2.35	3.35	4.69	3.32	2.07	2.51	4.08	1.5	3.33	3.29
Gamma Glutamyl Transferase (U/L)	Median	3	0.5	2.5	0.5	4	-2	5.5	2	7	-1	5	0	5	0
Gamma Glutamyl Transferase (U/L)	Minimum	2	-9	0	-4	0	-6	1	-1	6	-2	0	-1	0	-9
Gamma Glutamyl Transferase (U/L)	Maximum	6	2	7	2	5	2	12	7	11	4	10	2	12	7
Gamma Glutamyl Transferase (U/L)
Gamma Glutamyl Transferase (U/L)	Normal	4 (100%)		4 (100%)		5 (100%)		4 (100%)		5 (100%)		4 (80.0%)		26 (96.3%)
Gamma Glutamyl Transferase (U/L)	Abnormal but not clinically significant	0		0		0		0		0		0		0
Gamma Glutamyl Transferase (U/L)	Clinically significant	0		0		0		0		0		0		0
Gamma Glutamyl Transferase (U/L)
Gamma Glutamyl Transferase (U/L)	ETV/EoS
Gamma Glutamyl Transferase (U/L)
Gamma Glutamyl Transferase (U/L)	Placebo
Gamma Glutamyl Transferase (U/L)	n	4	4	0	0	4	4	0	0	4	4	0	0	12	12
Gamma Glutamyl Transferase (U/L)	Mean	7.3	1	NA	NA	4	-0.3	NA	NA	7.5	1	NA	NA	6.3	0.6
Gamma Glutamyl Transferase (U/L)	SD	3.59	2.45	NA	NA	4.83	5.38	NA	NA	9	9.7	NA	NA	5.89	5.96
Gamma Glutamyl Transferase (U/L)	Median	6.5	1	NA	NA	2.5	0.5	NA	NA	5	1.5	NA	NA	4.5	1
Gamma Glutamyl Transferase (U/L)	Minimum	4	-2	NA	NA	0	-7	NA	NA	0	-10	NA	NA	0	-10
Gamma Glutamyl Transferase (U/L)	Maximum	12	4	NA	NA	11	5	NA	NA	20	11	NA	NA	20	11
Gamma Glutamyl Transferase (U/L)	Normal	4 (100%)		0		4 (80.0%)		0		4 (80.0%)		0		12 (44.4%)
Gamma Glutamyl Transferase (U/L)	Abnormal but not clinically significant	0		0		0		0		0		0		0
Gamma Glutamyl Transferase (U/L)	Clinically significant	0		0		0		0		0		0		0
Gamma Glutamyl Transferase (U/L)
Gamma Glutamyl Transferase (U/L)	Active Arm
Gamma Glutamyl Transferase (U/L)	n	0	0	4	4	0	0	4	4	0	0	4	4	12	12
Gamma Glutamyl Transferase (U/L)	Mean	NA	NA	5.3	2	NA	NA	4	0.5	NA	NA	3.3	-1.5	4.2	0.3
Gamma Glutamyl Transferase (U/L)	SD	NA	NA	4.35	6.22	NA	NA	3.65	7.72	NA	NA	3.4	2.65	3.56	5.57
Gamma Glutamyl Transferase (U/L)	Median	NA	NA	4.5	0	NA	NA	4	2	NA	NA	2.5	-2	3	-0.5
Gamma Glutamyl Transferase (U/L)	Minimum	NA	NA	1	-3	NA	NA	0	-10	NA	NA	0	-4	0	-10
Gamma Glutamyl Transferase (U/L)	Maximum	NA	NA	11	11	NA	NA	8	8	NA	NA	8	2	11	11
Gamma Glutamyl Transferase (U/L)
Gamma Glutamyl Transferase (U/L)	Normal	0		4 (100%)		0		4 (100%)		0		4 (80.0%)		12 (44.4%)
Gamma Glutamyl Transferase (U/L)	Abnormal but not clinically significant	0		0		0		0		0		0		0
Gamma Glutamyl Transferase (U/L)	Clinically significant	0		0		0		0		0		0		0
Gamma Glutamyl Transferase (U/L)
Globulin (g/L)	Baseline [1]
Globulin (g/L)
Globulin (g/L)	Placebo
Globulin (g/L)	n	4	-	4	-	4	-	4	-	4	-	5	-	25	-
Globulin (g/L)	Mean	32.3	-	34.5	-	32.8	-	32	-	31	-	29.4	-	31.9	-
Globulin (g/L)	SD	3.77	-	5.45	-	2.22	-	1.83	-	2.16	-	1.82	-	3.22	-
Globulin (g/L)	Median	33	-	33.5	-	33	-	32	-	30.5	-	29	-	32	-
Globulin (g/L)	Minimum	27	-	29	-	30	-	30	-	29	-	27	-	27	-
Globulin (g/L)	Maximum	36	-	42	-	35	-	34	-	34	-	32	-	42	-
Globulin (g/L)
Globulin (g/L)	Normal	4 (100%)		3 (75.0%)		4 (80.0%)		4 (100%)		4 (80.0%)		5 (100%)		24 (88.9%)
Globulin (g/L)	Abnormal but not clinically significant	0		1 (25.0%)		0		0		0		0		1 (3.7%)
Globulin (g/L)	Clinically significant	0		0		0		0		0		0		0
Globulin (g/L)
Globulin (g/L)	Active Arm
Globulin (g/L)	n	4	-	4	-	5	-	4	-	5	-	4	-	26	-
Globulin (g/L)	Mean	32.3	-	33.3	-	33.2	-	30.5	-	31.4	-	29	-	31.7	-
Globulin (g/L)	SD	3.86	-	4.03	-	2.17	-	1	-	2.51	-	2.71	-	2.97	-
Globulin (g/L)	Median	33	-	32	-	34	-	31	-	32	-	28	-	32	-
Globulin (g/L)	Minimum	27	-	30	-	30	-	29	-	27	-	27	-	27	-
Globulin (g/L)	Maximum	36	-	39	-	35	-	31	-	33	-	33	-	39	-
Globulin (g/L)
Globulin (g/L)	Normal	4 (100%)		4 (100%)		5 (100%)		4 (100%)		5 (100%)		4 (80.0%)		26 (96.3%)
Globulin (g/L)	Abnormal but not clinically significant	0		0		0		0		0		0		0
Globulin (g/L)	Clinically significant	0		0		0		0		0		0		0
Globulin (g/L)
Globulin (g/L)	Day 1/10 Confinement-8
Globulin (g/L)
Globulin (g/L)	Placebo
Globulin (g/L)	n	4	4	4	4	4	4	4	4	4	4	5	5	25	25
Globulin (g/L)	Mean	30.5	-1.8	33	-1.5	33.3	0.5	33.5	1.5	29	-2	27.8	-1.6	31	-0.8
Globulin (g/L)	SD	4.04	1.89	5.42	2.89	3.1	2.52	3.32	1.73	1.41	1.63	2.17	1.67	3.83	2.29
Globulin (g/L)	Median	31.5	-2.5	31	-1.5	34	1	34.5	2	29.5	-2	29	-2	30	-1
Globulin (g/L)	Minimum	25	-3	29	-5	29	-3	29	-1	27	-4	25	-4	25	-5
Globulin (g/L)	Maximum	34	1	41	2	36	3	36	3	30	0	30	0	41	3
Globulin (g/L)
Globulin (g/L)	Normal	4 (100%)		3 (75.0%)		4 (80.0%)		4 (100%)		4 (80.0%)		5 (100%)		24 (88.9%)
Globulin (g/L)	Abnormal but not clinically significant	0		1 (25.0%)		0		0		0		0		1 (3.7%)
Globulin (g/L)	Clinically significant	0		0		0		0		0		0		0
Globulin (g/L)
Globulin (g/L)	Active Arm
Globulin (g/L)	n	4	4	4	4	5	5	4	4	5	5	4	4	26	26
Globulin (g/L)	Mean	30.3	-2	32.3	-1	32.4	-0.8	30	-0.5	30.4	-1	27.5	-1.5	30.5	-1.1
Globulin (g/L)	SD	4.92	1.83	5.74	2.16	3.65	2.49	2.58	1.91	2.51	0.71	3.11	0.58	3.83	1.66
Globulin (g/L)	Median	30.5	-2	31	-0.5	31	-1	30	-1	31	-1	26.5	-1.5	31	-1
Globulin (g/L)	Minimum	24	-4	27	-4	29	-3	27	-2	26	-2	25	-2	24	-4
Globulin (g/L)	Maximum	36	0	40	1	38	3	33	2	32	0	32	-1	40	3
Globulin (g/L)
Globulin (g/L)	Normal	4 (100%)		3 (75.0%)		5 (100%)		4 (100%)		5 (100%)		4 (80.0%)		25 (92.6%)
Globulin (g/L)	Abnormal but not clinically significant	0		1 (25.0%)		0		0		0		0		1 (3.7%)
Globulin (g/L)	Clinically significant	0		0		0		0		0		0		0
Globulin (g/L)
Globulin (g/L)	Day 2/11
Globulin (g/L)
Globulin (g/L)	Placebo
Globulin (g/L)	n	4	4	4	4	4	4	4	4	4	4	5	5	25	25
Globulin (g/L)	Mean	32.8	0.5	33.8	-0.8	32.8	0	32.5	0.5	30.8	-0.3	29.2	-0.2	31.8	0
Globulin (g/L)	SD	3.86	1.29	6.29	2.75	4.5	2.94	3.51	1.73	1.89	1.71	1.64	2.28	3.79	2.01
Globulin (g/L)	Median	34.5	0.5	31.5	-0.5	32	-0.5	32.5	0.5	31.5	-0.5	30	-1	31	0
Globulin (g/L)	Minimum	27	-1	29	-4	29	-3	29	-1	28	-2	27	-3	27	-4
Globulin (g/L)	Maximum	35	2	43	2	38	4	36	2	32	2	31	3	43	4
Globulin (g/L)
Globulin (g/L)	Normal	4 (100%)		3 (75.0%)		4 (80.0%)		4 (100%)		4 (80.0%)		5 (100%)		24 (88.9%)
Globulin (g/L)	Abnormal but not clinically significant	0		1 (25.0%)		0		0		0		0		1 (3.7%)
Globulin (g/L)	Clinically significant	0		0		0		0		0		0		0
Globulin (g/L)
Globulin (g/L)	Active Arm
Globulin (g/L)	n	4	4	4	4	5	5	4	4	5	5	4	4	26	26
Globulin (g/L)	Mean	32.8	0.5	33	-0.3	32.2	-1	30.5	0	31.6	0.2	29.5	0.5	31.6	0
Globulin (g/L)	SD	4.99	1.29	4.97	0.96	4.32	3.08	3.11	2.16	4.04	2.68	3.87	2.08	4	2.09
Globulin (g/L)	Median	34	0.5	31.5	-0.5	31	0	31.5	0.5	31	-1	29.5	0.5	31	0
Globulin (g/L)	Minimum	26	-1	29	-1	27	-5	26	-3	26	-2	25	-2	25	-5
Globulin (g/L)	Maximum	37	2	40	1	38	3	33	2	36	4	34	3	40	4
Globulin (g/L)
Globulin (g/L)	Normal	4 (100%)		3 (75.0%)		5 (100%)		4 (100%)		5 (100%)		4 (80.0%)		25 (92.6%)
Globulin (g/L)	Abnormal but not clinically significant	0		1 (25.0%)		0		0		0		0		1 (3.7%)
Globulin (g/L)	Clinically significant	0		0		0		0		0		0		0
Globulin (g/L)
Globulin (g/L)	ETV/EoS
Globulin (g/L)
Globulin (g/L)	Placebo
Globulin (g/L)	n	4	4	0	0	4	4	0	0	4	4	0	0	12	12
Globulin (g/L)	Mean	31.8	-0.5	NA	NA	33	0.3	NA	NA	30.8	-0.3	NA	NA	31.8	-0.2
Globulin (g/L)	SD	2.63	1.29	NA	NA	2.58	0.5	NA	NA	2.75	2.87	NA	NA	2.59	1.7
Globulin (g/L)	Median	32.5	-0.5	NA	NA	33	0	NA	NA	30.5	-1.5	NA	NA	32	0
Globulin (g/L)	Minimum	28	-2	NA	NA	30	0	NA	NA	28	-2	NA	NA	28	-2
Globulin (g/L)	Maximum	34	1	NA	NA	36	1	NA	NA	34	4	NA	NA	36	4
Globulin (g/L)	Normal	4 (100%)		0		4 (80.0%)		0		4 (80.0%)		0		12 (44.4%)
Globulin (g/L)	Abnormal but not clinically significant	0		0		0		0		0		0		0
Globulin (g/L)	Clinically significant	0		0		0		0		0		0		0
Globulin (g/L)
Globulin (g/L)	Active Arm
Globulin (g/L)	n	0	0	4	4	0	0	4	4	0	0	4	4	12	12
Globulin (g/L)	Mean	NA	NA	33	-0.3	NA	NA	31.8	1.3	NA	NA	29.5	0.5	31.4	0.5
Globulin (g/L)	SD	NA	NA	5.03	2.22	NA	NA	2.87	2.06	NA	NA	3.87	1.29	3.94	1.83
Globulin (g/L)	Median	NA	NA	32	0	NA	NA	32	1	NA	NA	28.5	0.5	32	1
Globulin (g/L)	Minimum	NA	NA	28	-3	NA	NA	28	-1	NA	NA	26	-1	26	-3
Globulin (g/L)	Maximum	NA	NA	40	2	NA	NA	35	4	NA	NA	35	2	40	4
Globulin (g/L)
Globulin (g/L)	Normal	0		3 (75.0%)		0		4 (100%)		0		4 (80.0%)		11 (40.7%)
Globulin (g/L)	Abnormal but not clinically significant	0		1 (25.0%)		0		0		0		0		1 (3.7%)
Globulin (g/L)	Clinically significant	0		0		0		0		0		0		0
Globulin (g/L)
Glucose (mmol/L)	Baseline [1]
Glucose (mmol/L)
Glucose (mmol/L)	Placebo
Glucose (mmol/L)	n	4	-	4	-	4	-	4	-	4	-	5	-	25	-
Glucose (mmol/L)	Mean	4.63	-	4.35	-	4.55	-	4.68	-	4.38	-	4.18	-	4.45	-
Glucose (mmol/L)	SD	0.263	-	0.5	-	0.191	-	0.618	-	0.206	-	0.192	-	0.37	-
Glucose (mmol/L)	Median	4.55	-	4.4	-	4.6	-	4.4	-	4.35	-	4.2	-	4.4	-
Glucose (mmol/L)	Minimum	4.4	-	3.7	-	4.3	-	4.3	-	4.2	-	3.9	-	3.7	-
Glucose (mmol/L)	Maximum	5	-	4.9	-	4.7	-	5.6	-	4.6	-	4.4	-	5.6	-
Glucose (mmol/L)
Glucose (mmol/L)	Normal	4 (100%)		4 (100%)		4 (80.0%)		3 (75.0%)		4 (80.0%)		5 (100%)		24 (88.9%)
Glucose (mmol/L)	Abnormal but not clinically significant	0		0		0		1 (25.0%)		0		0		1 (3.7%)
Glucose (mmol/L)	Clinically significant	0		0		0		0		0		0		0
Glucose (mmol/L)
Glucose (mmol/L)	Active Arm
Glucose (mmol/L)	n	4	-	4	-	5	-	4	-	5	-	4	-	26	-
Glucose (mmol/L)	Mean	4.63	-	4.2	-	4.62	-	4.28	-	4.32	-	4.1	-	4.37	-
Glucose (mmol/L)	SD	0.126	-	0.365	-	0.37	-	0.126	-	0.39	-	0.316	-	0.345	-
Glucose (mmol/L)	Median	4.6	-	4.2	-	4.6	-	4.3	-	4.1	-	4.15	-	4.3	-
Glucose (mmol/L)	Minimum	4.5	-	3.8	-	4.3	-	4.1	-	4.1	-	3.7	-	3.7	-
Glucose (mmol/L)	Maximum	4.8	-	4.6	-	5.2	-	4.4	-	5	-	4.4	-	5.2	-
Glucose (mmol/L)
Glucose (mmol/L)	Normal	4 (100%)		4 (100%)		5 (100%)		4 (100%)		5 (100%)		4 (80.0%)		26 (96.3%)
Glucose (mmol/L)	Abnormal but not clinically significant	0		0		0		0		0		0		0
Glucose (mmol/L)	Clinically significant	0		0		0		0		0		0		0
Glucose (mmol/L)
Glucose (mmol/L)	Day 1/10 Confinement-8
Glucose (mmol/L)
Glucose (mmol/L)	Placebo
Glucose (mmol/L)	n	4	4	4	4	4	4	4	4	4	4	5	5	25	25
Glucose (mmol/L)	Mean	6.05	1.43	4.35	0	4.63	0.07	4.15	-0.53	4.88	0.5	4.36	0.18	4.72	0.27
Glucose (mmol/L)	SD	1.622	1.769	0.42	0.497	0.618	0.66	0.37	0.645	0.419	0.589	0.305	0.356	0.926	0.974
Glucose (mmol/L)	Median	5.65	0.85	4.3	-0.05	4.8	0.1	4.3	-0.45	4.95	0.6	4.2	0.2	4.4	0.2
Glucose (mmol/L)	Minimum	4.6	0.1	3.9	-0.5	3.8	-0.7	3.6	-1.3	4.3	-0.3	4.2	-0.2	3.6	-1.3
Glucose (mmol/L)	Maximum	8.3	3.9	4.9	0.6	5.1	0.8	4.4	0.1	5.3	1.1	4.9	0.7	8.3	3.9
Glucose (mmol/L)
Glucose (mmol/L)	Normal	3 (75.0%)		4 (100%)		4 (80.0%)		4 (100%)		4 (80.0%)		5 (100%)		24 (88.9%)
Glucose (mmol/L)	Abnormal but not clinically significant	1 (25.0%)		0		0		0		0		0		1 (3.7%)
Glucose (mmol/L)	Clinically significant	0		0		0		0		0		0		0
Glucose (mmol/L)
Glucose (mmol/L)	Active Arm
Glucose (mmol/L)	n	4	4	4	4	5	5	4	4	5	5	4	4	26	26
Glucose (mmol/L)	Mean	5.15	0.53	4.68	0.48	5.78	1.16	4.78	0.5	4.94	0.62	4.5	0.4	5	0.63
Glucose (mmol/L)	SD	0.342	0.275	0.903	0.793	1.226	1.167	0.435	0.374	0.65	0.87	0.44	0.638	0.81	0.75
Glucose (mmol/L)	Median	5.1	0.55	4.75	0.55	6.4	1.2	4.65	0.45	4.7	0.6	4.5	0.2	4.75	0.45
Glucose (mmol/L)	Minimum	4.8	0.2	3.5	-0.5	4.4	-0.2	4.4	0.1	4.4	-0.5	4	-0.1	3.5	-0.5
Glucose (mmol/L)	Maximum	5.6	0.8	5.7	1.3	6.8	2.5	5.4	1	6	1.9	5	1.3	6.8	2.5
Glucose (mmol/L)
Glucose (mmol/L)	Normal	4 (100%)		4 (100%)		4 (80.0%)		4 (100%)		5 (100%)		4 (80.0%)		25 (92.6%)
Glucose (mmol/L)	Abnormal but not clinically significant	0		0		1 (20.0%)		0		0		0		1 (3.7%)
Glucose (mmol/L)	Clinically significant	0		0		0		0		0		0		0
Glucose (mmol/L)
Glucose (mmol/L)	Day 2/11
Glucose (mmol/L)
Glucose (mmol/L)	Placebo
Glucose (mmol/L)	n	4	4	4	4	4	4	4	4	4	4	5	5	25	25
Glucose (mmol/L)	Mean	4.75	0.13	4.58	0.22	4.93	0.38	4.4	-0.28	4.38	0	4.54	0.36	4.59	0.14
Glucose (mmol/L)	SD	0.311	0.15	0.33	0.275	0.171	0.171	0.283	0.525	0.33	0.497	0.152	0.182	0.307	0.373
Glucose (mmol/L)	Median	4.65	0.1	4.7	0.25	4.95	0.35	4.5	-0.15	4.35	0	4.5	0.4	4.6	0.2
Glucose (mmol/L)	Minimum	4.5	0	4.1	-0.1	4.7	0.2	4	-1	4	-0.6	4.4	0.1	4	-1
Glucose (mmol/L)	Maximum	5.2	0.3	4.8	0.5	5.1	0.6	4.6	0.2	4.8	0.6	4.8	0.6	5.2	0.6
Glucose (mmol/L)
Glucose (mmol/L)	Normal	4 (100%)		4 (100%)		4 (80.0%)		4 (100%)		4 (80.0%)		5 (100%)		25 (92.6%)
Glucose (mmol/L)	Abnormal but not clinically significant	0		0		0		0		0		0		0
Glucose (mmol/L)	Clinically significant	0		0		0		0		0		0		0
Glucose (mmol/L)
Glucose (mmol/L)	Active Arm
Glucose (mmol/L)	n	4	4	4	4	5	5	4	4	5	5	4	4	26	26
Glucose (mmol/L)	Mean	4.93	0.3	4.58	0.38	4.78	0.16	4.45	0.18	4.62	0.3	4.68	0.58	4.67	0.31
Glucose (mmol/L)	SD	0.34	0.216	0.263	0.465	0.286	0.27	0.238	0.32	0.13	0.316	0.236	0.171	0.272	0.307
Glucose (mmol/L)	Median	4.85	0.25	4.6	0.3	4.8	0.2	4.45	0.15	4.6	0.4	4.6	0.55	4.7	0.35
Glucose (mmol/L)	Minimum	4.6	0.1	4.3	-0.1	4.3	-0.2	4.2	-0.1	4.5	-0.2	4.5	0.4	4.2	-0.2
Glucose (mmol/L)	Maximum	5.4	0.6	4.8	1	5	0.5	4.7	0.5	4.8	0.6	5	0.8	5.4	1
Glucose (mmol/L)
Glucose (mmol/L)	Normal	4 (100%)		4 (100%)		5 (100%)		4 (100%)		5 (100%)		4 (80.0%)		26 (96.3%)
Glucose (mmol/L)	Abnormal but not clinically significant	0		0		0		0		0		0		0
Glucose (mmol/L)	Clinically significant	0		0		0		0		0		0		0
Glucose (mmol/L)
Glucose (mmol/L)	ETV/EoS
Glucose (mmol/L)
Glucose (mmol/L)	Placebo
Glucose (mmol/L)	n	4	4	0	0	4	4	0	0	4	4	0	0	12	12
Glucose (mmol/L)	Mean	4.7	0.07	NA	NA	4.95	0.4	NA	NA	4.45	0.07	NA	NA	4.7	0.18
Glucose (mmol/L)	SD	0.432	0.287	NA	NA	0.208	0.245	NA	NA	0.387	0.386	NA	NA	0.386	0.324
Glucose (mmol/L)	Median	4.6	0.15	NA	NA	4.95	0.35	NA	NA	4.55	0	NA	NA	4.7	0.2
Glucose (mmol/L)	Minimum	4.3	-0.3	NA	NA	4.7	0.2	NA	NA	3.9	-0.3	NA	NA	3.9	-0.3
Glucose (mmol/L)	Maximum	5.3	0.3	NA	NA	5.2	0.7	NA	NA	4.8	0.6	NA	NA	5.3	0.7
Glucose (mmol/L)	Normal	4 (100%)		0		4 (80.0%)		0		4 (80.0%)		0		12 (44.4%)
Glucose (mmol/L)	Abnormal but not clinically significant	0		0		0		0		0		0		0
Glucose (mmol/L)	Clinically significant	0		0		0		0		0		0		0
Glucose (mmol/L)
Glucose (mmol/L)	Active Arm
Glucose (mmol/L)	n	0	0	4	4	0	0	4	4	0	0	4	4	12	12
Glucose (mmol/L)	Mean	NA	NA	4.83	0.63	NA	NA	4.48	0.2	NA	NA	4.6	0.5	4.63	0.44
Glucose (mmol/L)	SD	NA	NA	0.33	0.519	NA	NA	0.236	0.337	NA	NA	0.346	0.216	0.317	0.39
Glucose (mmol/L)	Median	NA	NA	4.85	0.4	NA	NA	4.4	0.05	NA	NA	4.5	0.55	4.5	0.4
Glucose (mmol/L)	Minimum	NA	NA	4.4	0.3	NA	NA	4.3	0	NA	NA	4.3	0.2	4.3	0
Glucose (mmol/L)	Maximum	NA	NA	5.2	1.4	NA	NA	4.8	0.7	NA	NA	5.1	0.7	5.2	1.4
Glucose (mmol/L)
Glucose (mmol/L)	Normal	0		4 (100%)		0		4 (100%)		0		4 (80.0%)		12 (44.4%)
Glucose (mmol/L)	Abnormal but not clinically significant	0		0		0		0		0		0		0
Glucose (mmol/L)	Clinically significant	0		0		0		0		0		0		0
Glucose (mmol/L)
HDL Cholesterol (mmol/L)	Baseline [1]
HDL Cholesterol (mmol/L)
HDL Cholesterol (mmol/L)	Placebo
HDL Cholesterol (mmol/L)	n	4	-	4	-	4	-	4	-	4	-	5	-	25	-
HDL Cholesterol (mmol/L)	Mean	1.63	-	1.68	-	2.03	-	1.4	-	1.35	-	1.5	-	1.59	-
HDL Cholesterol (mmol/L)	SD	0.479	-	0.33	-	0.05	-	0.245	-	0.3	-	0.187	-	0.343	-
HDL Cholesterol (mmol/L)	Median	1.5	-	1.65	-	2	-	1.45	-	1.3	-	1.5	-	1.6	-
HDL Cholesterol (mmol/L)	Minimum	1.2	-	1.3	-	2	-	1.1	-	1.1	-	1.3	-	1.1	-
HDL Cholesterol (mmol/L)	Maximum	2.3	-	2.1	-	2.1	-	1.6	-	1.7	-	1.8	-	2.3	-
HDL Cholesterol (mmol/L)
HDL Cholesterol (mmol/L)	Normal	4 (100%)		4 (100%)		4 (80.0%)		4 (100%)		4 (80.0%)		5 (100%)		25 (92.6%)
HDL Cholesterol (mmol/L)	Abnormal but not clinically significant	0		0		0		0		0		0		0
HDL Cholesterol (mmol/L)	Clinically significant	0		0		0		0		0		0		0
HDL Cholesterol (mmol/L)
HDL Cholesterol (mmol/L)	Active Arm
HDL Cholesterol (mmol/L)	n	4	-	4	-	5	-	4	-	5	-	4	-	26	-
HDL Cholesterol (mmol/L)	Mean	1.7	-	1.55	-	2.06	-	1.33	-	1.4	-	1.5	-	1.6	-
HDL Cholesterol (mmol/L)	SD	0.503	-	0.412	-	0.241	-	0.222	-	0.324	-	0.271	-	0.397	-
HDL Cholesterol (mmol/L)	Median	1.6	-	1.5	-	2	-	1.4	-	1.2	-	1.4	-	1.5	-
HDL Cholesterol (mmol/L)	Minimum	1.2	-	1.1	-	1.8	-	1	-	1.1	-	1.3	-	1	-
HDL Cholesterol (mmol/L)	Maximum	2.4	-	2.1	-	2.4	-	1.5	-	1.8	-	1.9	-	2.4	-
HDL Cholesterol (mmol/L)
HDL Cholesterol (mmol/L)	Normal	4 (100%)		4 (100%)		5 (100%)		3 (75.0%)		5 (100%)		4 (80.0%)		25 (92.6%)
HDL Cholesterol (mmol/L)	Abnormal but not clinically significant	0		0		0		1 (25.0%)		0		0		1 (3.7%)
HDL Cholesterol (mmol/L)	Clinically significant	0		0		0		0		0		0		0
HDL Cholesterol (mmol/L)
HDL Cholesterol (mmol/L)	Day 1/10 Confinement-8
HDL Cholesterol (mmol/L)
HDL Cholesterol (mmol/L)	Placebo
HDL Cholesterol (mmol/L)	n	4	4	4	4	4	4	4	4	4	4	5	5	25	25
HDL Cholesterol (mmol/L)	Mean	1.4	-0.23	1.47	-0.2	2.03	0	1.23	-0.18	1.23	-0.13	1.36	-0.14	1.45	-0.14
HDL Cholesterol (mmol/L)	SD	0.392	0.126	0.31	0.141	0.096	0.082	0.222	0.096	0.33	0.126	0.241	0.114	0.369	0.126
HDL Cholesterol (mmol/L)	Median	1.35	-0.2	1.4	-0.15	2.05	0	1.2	-0.15	1.1	-0.1	1.3	-0.1	1.3	-0.1
HDL Cholesterol (mmol/L)	Minimum	1	-0.4	1.2	-0.4	1.9	-0.1	1	-0.3	1	-0.3	1.1	-0.3	1	-0.4
HDL Cholesterol (mmol/L)	Maximum	1.9	-0.1	1.9	-0.1	2.1	0.1	1.5	-0.1	1.7	0	1.7	0	2.1	0.1
HDL Cholesterol (mmol/L)
HDL Cholesterol (mmol/L)	Normal	3 (75.0%)		4 (100%)		4 (80.0%)		3 (75.0%)		2 (40.0%)		5 (100%)		21 (77.8%)
HDL Cholesterol (mmol/L)	Abnormal but not clinically significant	1 (25.0%)		0		0		1 (25.0%)		2 (40.0%)		0		4 (14.8%)
HDL Cholesterol (mmol/L)	Clinically significant	0		0		0		0		0		0		0
HDL Cholesterol (mmol/L)
HDL Cholesterol (mmol/L)	Active Arm
HDL Cholesterol (mmol/L)	n	4	4	4	4	5	5	4	4	5	5	4	4	26	26
HDL Cholesterol (mmol/L)	Mean	1.4	-0.3	1.43	-0.13	1.92	-0.14	1.2	-0.12	1.22	-0.18	1.28	-0.22	1.42	-0.18
HDL Cholesterol (mmol/L)	SD	0.408	0.141	0.34	0.096	0.13	0.195	0.294	0.171	0.286	0.11	0.236	0.096	0.369	0.141
HDL Cholesterol (mmol/L)	Median	1.25	-0.35	1.35	-0.15	2	-0.2	1.15	-0.15	1.2	-0.2	1.2	-0.25	1.3	-0.2
HDL Cholesterol (mmol/L)	Minimum	1.1	-0.4	1.1	-0.2	1.7	-0.4	0.9	-0.3	0.9	-0.3	1.1	-0.3	0.9	-0.4
HDL Cholesterol (mmol/L)	Maximum	2	-0.1	1.9	0	2	0.1	1.6	0.1	1.6	0	1.6	-0.1	2	0.1
HDL Cholesterol (mmol/L)
HDL Cholesterol (mmol/L)	Normal	4 (100%)		4 (100%)		5 (100%)		3 (75.0%)		3 (60.0%)		4 (80.0%)		23 (85.2%)
HDL Cholesterol (mmol/L)	Abnormal but not clinically significant	0		0		0		1 (25.0%)		2 (40.0%)		0		3 (11.1%)
HDL Cholesterol (mmol/L)	Clinically significant	0		0		0		0		0		0		0
HDL Cholesterol (mmol/L)
HDL Cholesterol (mmol/L)	Day 2/11
HDL Cholesterol (mmol/L)
HDL Cholesterol (mmol/L)	Placebo
HDL Cholesterol (mmol/L)	n	4	4	4	4	4	4	4	4	4	4	5	5	25	25
HDL Cholesterol (mmol/L)	Mean	1.53	-0.1	1.5	-0.18	1.95	-0.08	1.23	-0.18	1.33	-0.03	1.4	-0.1	1.48	-0.11
HDL Cholesterol (mmol/L)	SD	0.377	0.141	0.245	0.096	0.129	0.096	0.263	0.096	0.359	0.096	0.3	0.122	0.347	0.112
HDL Cholesterol (mmol/L)	Median	1.5	-0.05	1.5	-0.15	1.95	-0.05	1.2	-0.15	1.25	-0.05	1.3	-0.1	1.4	-0.1
HDL Cholesterol (mmol/L)	Minimum	1.1	-0.3	1.2	-0.3	1.8	-0.2	1	-0.3	1	-0.1	1.1	-0.2	1	-0.3
HDL Cholesterol (mmol/L)	Maximum	2	0	1.8	-0.1	2.1	0	1.5	-0.1	1.8	0.1	1.9	0.1	2.1	0.1
HDL Cholesterol (mmol/L)
HDL Cholesterol (mmol/L)	Normal	4 (100%)		4 (100%)		4 (80.0%)		2 (50.0%)		3 (60.0%)		5 (100%)		22 (81.5%)
HDL Cholesterol (mmol/L)	Abnormal but not clinically significant	0		0		0		2 (50.0%)		1 (20.0%)		0		3 (11.1%)
HDL Cholesterol (mmol/L)	Clinically significant	0		0		0		0		0		0		0
HDL Cholesterol (mmol/L)
HDL Cholesterol (mmol/L)	Active Arm
HDL Cholesterol (mmol/L)	n	4	4	4	4	5	5	4	4	5	5	4	4	26	26
HDL Cholesterol (mmol/L)	Mean	1.47	-0.23	1.48	-0.08	1.94	-0.12	1.25	-0.07	1.3	-0.1	1.35	-0.15	1.48	-0.12
HDL Cholesterol (mmol/L)	SD	0.359	0.171	0.377	0.05	0.114	0.228	0.265	0.171	0.339	0.071	0.208	0.129	0.356	0.145
HDL Cholesterol (mmol/L)	Median	1.35	-0.25	1.4	-0.1	1.9	-0.1	1.2	-0.05	1.2	-0.1	1.35	-0.15	1.4	-0.1
HDL Cholesterol (mmol/L)	Minimum	1.2	-0.4	1.1	-0.1	1.8	-0.5	1	-0.3	0.9	-0.2	1.1	-0.3	0.9	-0.5
HDL Cholesterol (mmol/L)	Maximum	2	0	2	0	2.1	0.1	1.6	0.1	1.7	0	1.6	0	2.1	0.1
HDL Cholesterol (mmol/L)
HDL Cholesterol (mmol/L)	Normal	4 (100%)		4 (100%)		5 (100%)		3 (75.0%)		4 (80.0%)		4 (80.0%)		24 (88.9%)
HDL Cholesterol (mmol/L)	Abnormal but not clinically significant	0		0		0		1 (25.0%)		1 (20.0%)		0		2 (7.4%)
HDL Cholesterol (mmol/L)	Clinically significant	0		0		0		0		0		0		0
HDL Cholesterol (mmol/L)
HDL Cholesterol (mmol/L)	ETV/EoS
HDL Cholesterol (mmol/L)
HDL Cholesterol (mmol/L)	Placebo
HDL Cholesterol (mmol/L)	n	4	4	0	0	4	4	0	0	4	4	0	0	12	12
HDL Cholesterol (mmol/L)	Mean	1.6	-0.02	NA	NA	2.03	0	NA	NA	1.45	0.1	NA	NA	1.69	0.03
HDL Cholesterol (mmol/L)	SD	0.455	0.096	NA	NA	0.15	0.115	NA	NA	0.238	0.216	NA	NA	0.378	0.148
HDL Cholesterol (mmol/L)	Median	1.5	-0.05	NA	NA	2	0	NA	NA	1.55	0.05	NA	NA	1.65	0
HDL Cholesterol (mmol/L)	Minimum	1.2	-0.1	NA	NA	1.9	-0.1	NA	NA	1.1	-0.1	NA	NA	1.1	-0.1
HDL Cholesterol (mmol/L)	Maximum	2.2	0.1	NA	NA	2.2	0.1	NA	NA	1.6	0.4	NA	NA	2.2	0.4
HDL Cholesterol (mmol/L)	Normal	4 (100%)		0		4 (80.0%)		0		4 (80.0%)		0		12 (44.4%)
HDL Cholesterol (mmol/L)	Abnormal but not clinically significant	0		0		0		0		0		0		0
HDL Cholesterol (mmol/L)	Clinically significant	0		0		0		0		0		0		0
HDL Cholesterol (mmol/L)
HDL Cholesterol (mmol/L)	Active Arm
HDL Cholesterol (mmol/L)	n	0	0	4	4	0	0	4	4	0	0	4	4	12	12
HDL Cholesterol (mmol/L)	Mean	NA	NA	1.53	-0.03	NA	NA	1.33	0	NA	NA	1.38	-0.12	1.41	-0.05
HDL Cholesterol (mmol/L)	SD	NA	NA	0.299	0.15	NA	NA	0.15	0.082	NA	NA	0.25	0.171	0.235	0.138
HDL Cholesterol (mmol/L)	Median	NA	NA	1.5	0	NA	NA	1.4	0	NA	NA	1.35	-0.15	1.4	-0.05
HDL Cholesterol (mmol/L)	Minimum	NA	NA	1.2	-0.2	NA	NA	1.1	-0.1	NA	NA	1.1	-0.3	1.1	-0.3
HDL Cholesterol (mmol/L)	Maximum	NA	NA	1.9	0.1	NA	NA	1.4	0.1	NA	NA	1.7	0.1	1.9	0.1
HDL Cholesterol (mmol/L)
HDL Cholesterol (mmol/L)	Normal	0		4 (100%)		0		4 (100%)		0		4 (80.0%)		12 (44.4%)
HDL Cholesterol (mmol/L)	Abnormal but not clinically significant	0		0		0		0		0		0		0
HDL Cholesterol (mmol/L)	Clinically significant	0		0		0		0		0		0		0
HDL Cholesterol (mmol/L)
Hepcidin (ng/mL)	Baseline [1]
Hepcidin (ng/mL)
Hepcidin (ng/mL)	Placebo
Hepcidin (ng/mL)	n	4	-	4	-	4	-	4	-	4	-	5	-	25	-
Hepcidin (ng/mL)	Mean	9.2638	-	10.644	-	10.4975	-	21.361	-	9	-	12.9322	-	12.309	-
Hepcidin (ng/mL)	SD	0.5275	-	3.288	-	1.20395	-	10.5424	-	0	-	1.51676	-	5.82755	-
Hepcidin (ng/mL)	Median	9	-	9	-	10.607	-	18.503	-	9	-	13.441	-	10.134	-
Hepcidin (ng/mL)	Minimum	9	-	9	-	9	-	12.638	-	9	-	11.017	-	9	-
Hepcidin (ng/mL)	Maximum	10.055	-	15.576	-	11.776	-	35.8	-	9	-	14.393	-	35.8	-
Hepcidin (ng/mL)
Hepcidin (ng/mL)	Normal	0		0		0		0		0		0		0
Hepcidin (ng/mL)	Abnormal but not clinically significant	0		0		0		0		0		0		0
Hepcidin (ng/mL)	Clinically significant	0		0		0		0		0		0		0
Hepcidin (ng/mL)
Hepcidin (ng/mL)	Active Arm
Hepcidin (ng/mL)	n	4	-	4	-	5	-	4	-	5	-	4	-	26	-
Hepcidin (ng/mL)	Mean	19.0573	-	9	-	11.7128	-	13.0248	-	12.0246	-	11.7933	-	12.6995	-
Hepcidin (ng/mL)	SD	12.2303	-	0	-	1.88359	-	6.42609	-	6.76321	-	3.29362	-	6.4175	-
Hepcidin (ng/mL)	Median	15.76	-	9	-	12.56	-	10.307	-	9	-	10.8285	-	9.646	-
Hepcidin (ng/mL)	Minimum	9	-	9	-	9	-	9	-	9	-	9	-	9	-
Hepcidin (ng/mL)	Maximum	35.709	-	9	-	13.622	-	22.485	-	24.123	-	16.516	-	35.709	-
Hepcidin (ng/mL)
Hepcidin (ng/mL)	Normal	0		0		0		0		0		0		0
Hepcidin (ng/mL)	Abnormal but not clinically significant	0		0		0		0		0		0		0
Hepcidin (ng/mL)	Clinically significant	0		0		0		0		0		0		0
Hepcidin (ng/mL)
Hepcidin (ng/mL)	Day 1
Hepcidin (ng/mL)
Hepcidin (ng/mL)	Placebo
Hepcidin (ng/mL)	n	0	0	4	4	0	0	4	4	0	0	5	5	13	13
Hepcidin (ng/mL)	Mean	NA	NA	15.3668	4.7228	NA	NA	31.2615	9.9005	NA	NA	25.9014	12.9692	24.3092	9.4876
Hepcidin (ng/mL)	SD	NA	NA	2.22886	5.02639	NA	NA	22.3629	26.5413	NA	NA	20.4857	19.6291	17.6062	17.9871
Hepcidin (ng/mL)	Median	NA	NA	15.1255	6.1255	NA	NA	23.3415	-0.9545	NA	NA	15.511	4.494	16.371	4.494
Hepcidin (ng/mL)	Minimum	NA	NA	13.203	-2.373	NA	NA	14.636	-7.745	NA	NA	12.154	-1.287	12.154	-7.745
Hepcidin (ng/mL)	Maximum	NA	NA	18.013	9.013	NA	NA	63.727	49.256	NA	NA	60.996	46.838	63.727	49.256
Hepcidin (ng/mL)
Hepcidin (ng/mL)	Normal	0		0		0		0		0		0		0
Hepcidin (ng/mL)	Abnormal but not clinically significant	0		0		0		0		0		0		0
[truncated: 1,741 more rows]
